# Supplementary material for: ENDORSE: a prognostic model for endocrine therapy in estrogen‐receptor‐positive breast cancers
Source: Mol Syst Biol. 2022 Jun 7;18(6):e10558. doi: 10.15252/msb.202110558 (PMC9172932; doi:10.15252/msb.202110558)
Supplement: Supplementary file 2 — Dataset EV1 [file MSB-18-e10558-s016.xls]

## Sheet: Dataset EV1
	Gene Symbol
1	ASF1B
2	ASPM
3	AURKA
4	AURKB
5	BIRC5
6	CCNB2
7	CDC20
8	CDC25C
9	CDC45
10	CDCA3
11	CDCA5
12	CDCA8
13	CENPE
14	CENPF
15	CKAP2L
16	E2F2
17	FOXM1
18	HJURP
19	KIF20A
20	KIF2C
21	KIF4A
22	KIFC1
23	MCM10
24	MCM2
25	MELK
26	NCAPG
27	NUSAP1
28	POLQ
29	PRC1
30	PTTG1
31	RACGAP1
32	STIL
33	TOP2A
34	TPX2
35	TROAP
36	UBE2C
37	BUB1
38	CENPA
39	CEP55
40	EXO1
41	TRIP13
42	CCNA2
43	hNp95
44	KIF14
45	KIF23
46	PTTG3
47	PKMYT1
48	PLK1
49	ESPL1
50	RECQL4
51	TACC3
52	TIMELESS
53	UBE2S
54	DLGAP5
55	FAM64A
56	KIF15
57	MKI67
58	OIP5
59	PLK4
60	SPC25
61	TTK
62	ZWINT
63	GSK3B

## Sheet: Description
Dataset EV1: List of 63 genes that form the empirical signature component of the ENDORSE model
