# Supplementary material for: ENDORSE: a prognostic model for endocrine therapy in estrogen‐receptor‐positive breast cancers
Source: Mol Syst Biol. 2022 Jun 7;18(6):e10558. doi: 10.15252/msb.202110558 (PMC9172932; doi:10.15252/msb.202110558)
Supplement: Supplementary file 3 — Dataset EV2 [file MSB-18-e10558-s009.xls]

## Sheet: Dataset EV2
Pathway	P-value	R-squared	Variance explained
HALLMARK_TNFA_SIGNALING_VIA_NFKB	1.28e-05	0.0214733	0.0226494
HALLMARK_HYPOXIA	1.38e-08	0.046075	0.0483727
HALLMARK_CHOLESTEROL_HOMEOSTASIS	0.0486007	0.00421841	0.00554108
HALLMARK_MITOTIC_SPINDLE	1.72e-120	0.439342	0.442291
HALLMARK_WNT_BETA_CATENIN_SIGNALING	1.34e-08	0.0369382	0.0380957
HALLMARK_TGF_BETA_SIGNALING	9.75e-23	0.120036	0.122457
HALLMARK_IL6_JAK_STAT3_SIGNALING	0.0437302	0.00908497	0.011728
HALLMARK_DNA_REPAIR	5.51e-62	0.284469	0.286293
HALLMARK_G2M_CHECKPOINT	0	0.768345	0.769455
HALLMARK_APOPTOSIS	6.45e-05	0.0248841	0.0272205
HALLMARK_NOTCH_SIGNALING	2.08e-20	0.0964473	0.0975333
HALLMARK_ADIPOGENESIS	1.45e-11	0.0611878	0.0632301
HALLMARK_ESTROGEN_RESPONSE_EARLY	3.92e-45	0.204642	0.205598
HALLMARK_ESTROGEN_RESPONSE_LATE	5.07e-12	0.0666523	0.0695394
HALLMARK_ANDROGEN_RESPONSE	0.00152649	0.0108332	0.0120221
HALLMARK_MYOGENESIS	1.86e-36	0.175445	0.176481
HALLMARK_PROTEIN_SECRETION	0.416802	-0.000408858	0.000793556
HALLMARK_INTERFERON_ALPHA_RESPONSE	1.09e-11	0.070848	0.076145
HALLMARK_INTERFERON_GAMMA_RESPONSE	7.33e-11	0.0698064	0.0775103
HALLMARK_APICAL_JUNCTION	2.37e-16	0.0938159	0.0976499
HALLMARK_APICAL_SURFACE	1.51e-08	0.0426545	0.0440426
HALLMARK_HEDGEHOG_SIGNALING	5.1e-09	0.0391026	0.0402575
HALLMARK_COMPLEMENT	0.0686781	0.00684657	0.00923028
HALLMARK_UNFOLDED_PROTEIN_RESPONSE	5.64e-44	0.208388	0.209959
HALLMARK_PI3K_AKT_MTOR_SIGNALING	1.25e-57	0.26397	0.265984
HALLMARK_MTORC1_SIGNALING	1.03e-72	0.318059	0.320223
HALLMARK_E2F_TARGETS	0	0.694437	0.695723
HALLMARK_MYC_TARGETS_V1	3.93e-56	0.266251	0.270055
HALLMARK_MYC_TARGETS_V2	2.66e-83	0.3497	0.351823
HALLMARK_EPITHELIAL_MESENCHYMAL_TRANSITION	2.4e-13	0.0747052	0.077858
HALLMARK_INFLAMMATORY_RESPONSE	0.107	0.0101335	0.0164219
HALLMARK_XENOBIOTIC_METABOLISM	5.6e-09	0.0484169	0.0507218
HALLMARK_FATTY_ACID_METABOLISM	1.16e-08	0.0455329	0.0476775
HALLMARK_OXIDATIVE_PHOSPHORYLATION	0.000417176	0.0184279	0.0201396
HALLMARK_GLYCOLYSIS	8.85e-10	0.0530741	0.0554362
HALLMARK_REACTIVE_OXYGEN_SPECIES_PATHWAY	1.72e-07	0.0485899	0.0546128
HALLMARK_P53_PATHWAY	4.45e-14	0.0728808	0.0747799
HALLMARK_UV_RESPONSE_UP	2.05e-22	0.106118	0.107192
HALLMARK_UV_RESPONSE_DN	3.43e-68	0.305407	0.307161
HALLMARK_ANGIOGENESIS	1.05e-15	0.0922055	0.0969657
HALLMARK_HEME_METABOLISM	5.26e-11	0.0589434	0.0604938
HALLMARK_COAGULATION	5.02e-25	0.11848	0.11954
HALLMARK_IL2_STAT5_SIGNALING	0.375183	0.00243967	0.00491149
HALLMARK_BILE_ACID_METABOLISM	1.45e-27	0.130249	0.131294
HALLMARK_PEROXISOME	0.0109559	0.0065684	0.00776242
HALLMARK_ALLOGRAFT_REJECTION	7.42e-08	0.0517716	0.0582276
HALLMARK_SPERMATOGENESIS	2.84e-55	0.2629	0.266233
HALLMARK_KRAS_SIGNALING_UP	8.4e-07	0.034158	0.0357441
HALLMARK_KRAS_SIGNALING_DN	2.65e-08	0.0353974	0.0365567
HALLMARK_PANCREAS_BETA_CELLS	6.83e-06	0.0341407	0.0379641

## Sheet: Description
Dataset EV2: METABRIC ENDORSE:hallmark signature pathway generalized additive model summary
