# Supplementary material for: ENDORSE: a prognostic model for endocrine therapy in estrogen‐receptor‐positive breast cancers
Source: Mol Syst Biol. 2022 Jun 7;18(6):e10558. doi: 10.15252/msb.202110558 (PMC9172932; doi:10.15252/msb.202110558)
Supplement: Supplementary file 4 — Dataset EV3 [file MSB-18-e10558-s002.xls]

## Sheet: Dataset EV3
Pathway	P-value	R-squared	Variance explained
KEGG_GLYCOLYSIS_GLUCONEOGENESIS	0.340235	0.00497976	0.010802
KEGG_CITRATE_CYCLE_TCA_CYCLE	0.63433	-0.000930671	0.000272371
KEGG_PENTOSE_PHOSPHATE_PATHWAY	0.108538	0.0112847	0.0177358
KEGG_PENTOSE_AND_GLUCURONATE_INTERCONVERSIONS	0.823381	-0.00114331	6e-05
KEGG_FRUCTOSE_AND_MANNOSE_METABOLISM	0.010539	0.0066509	0.00784482
KEGG_GALACTOSE_METABOLISM	0.572409	-0.000819274	0.000383634
KEGG_ASCORBATE_AND_ALDARATE_METABOLISM	0.645962	0.000560019	0.00353333
KEGG_FATTY_ACID_METABOLISM	0.202521	0.0007526	0.00195362
KEGG_STEROID_BIOSYNTHESIS	0.210392	0.0035247	0.00577075
KEGG_PRIMARY_BILE_ACID_BIOSYNTHESIS	0.737416	-0.00106786	0.000135344
KEGG_STEROID_HORMONE_BIOSYNTHESIS	0.198572	0.000787182	0.00198816
KEGG_OXIDATIVE_PHOSPHORYLATION	0.636792	-0.000934614	0.000268432
KEGG_PURINE_METABOLISM	0.417947	-0.000412754	0.000789666
KEGG_PYRIMIDINE_METABOLISM	0.857019	-0.00107616	0.000195604
KEGG_ALANINE_ASPARTATE_AND_GLUTAMATE_METABOLISM	0.298709	0.0029992	0.00540031
KEGG_GLYCINE_SERINE_AND_THREONINE_METABOLISM	0.670484	-7.94e-05	0.00170121
KEGG_CYSTEINE_AND_METHIONINE_METABOLISM	0.199958	0.0041315	0.006741
KEGG_VALINE_LEUCINE_AND_ISOLEUCINE_DEGRADATION	0.27712	0.00295753	0.00527661
KEGG_LYSINE_DEGRADATION	0.410658	-0.00038768	0.000814709
KEGG_ARGININE_AND_PROLINE_METABOLISM	0.767219	-0.00109774	0.000105503
KEGG_HISTIDINE_METABOLISM	0.616159	-0.000900459	0.000302546
KEGG_TYROSINE_METABOLISM	0.201301	0.000763205	0.00196421
KEGG_PHENYLALANINE_METABOLISM	0.530602	-0.000729415	0.000473384
KEGG_TRYPTOPHAN_METABOLISM	0.637091	-0.000126979	0.00150224
KEGG_BETA_ALANINE_METABOLISM	0.234223	0.000501027	0.00170235
KEGG_TAURINE_AND_HYPOTAURINE_METABOLISM	0.986544	-0.00120303	3.42e-07
KEGG_SELENOAMINO_ACID_METABOLISM	0.0244102	0.016927	0.0259103
KEGG_GLUTATHIONE_METABOLISM	0.169091	0.00381387	0.00596207
KEGG_STARCH_AND_SUCROSE_METABOLISM	0.206654	0.00920059	0.0170221
KEGG_N_GLYCAN_BIOSYNTHESIS	0.25725	0.00301908	0.00527476
KEGG_OTHER_GLYCAN_DEGRADATION	0.535473	0.00163565	0.00472848
KEGG_O_GLYCAN_BIOSYNTHESIS	0.945973	-0.00119783	5.53e-06
KEGG_AMINO_SUGAR_AND_NUCLEOTIDE_SUGAR_METABOLISM	0.397932	0.000139214	0.0015117
KEGG_GLYCOSAMINOGLYCAN_DEGRADATION	0.0926177	0.00917708	0.0135396
KEGG_GLYCOSAMINOGLYCAN_BIOSYNTHESIS_CHONDROITIN_SULFATE	0.344785	0.00221446	0.00446618
KEGG_GLYCOSAMINOGLYCAN_BIOSYNTHESIS_KERATAN_SULFATE	0.0144877	0.0145584	0.0185519
KEGG_GLYCOSAMINOGLYCAN_BIOSYNTHESIS_HEPARAN_SULFATE	0.296485	0.00293471	0.00530775
KEGG_GLYCEROLIPID_METABOLISM	0.48655	-0.000619881	0.000582787
KEGG_INOSITOL_PHOSPHATE_METABOLISM	0.669075	-0.000983157	0.000219948
KEGG_GLYCOSYLPHOSPHATIDYLINOSITOL_GPI_ANCHOR_BIOSYNTHESIS	0.650911	-0.000956561	0.000246512
KEGG_GLYCEROPHOSPHOLIPID_METABOLISM	0.589747	-0.000852931	0.000350017
KEGG_ETHER_LIPID_METABOLISM	0.487318	0.00236886	0.00582763
KEGG_ARACHIDONIC_ACID_METABOLISM	0.547726	0.000737025	0.00282238
KEGG_LINOLEIC_ACID_METABOLISM	0.265052	0.00214387	0.00406021
KEGG_ALPHA_LINOLENIC_ACID_METABOLISM	0.126972	0.0059837	0.00895469
KEGG_SPHINGOLIPID_METABOLISM	0.135208	0.00148331	0.00268345
KEGG_GLYCOSPHINGOLIPID_BIOSYNTHESIS_LACTO_AND_NEOLACTO_SERIES	0.091875	0.00979915	0.0155537
KEGG_GLYCOSPHINGOLIPID_BIOSYNTHESIS_GLOBO_SERIES	0.904231	-0.00118592	1.74e-05
KEGG_GLYCOSPHINGOLIPID_BIOSYNTHESIS_GANGLIO_SERIES	0.287036	0.00644185	0.0127855
KEGG_PYRUVATE_METABOLISM	0.272016	0.000250105	0.00145173
KEGG_GLYOXYLATE_AND_DICARBOXYLATE_METABOLISM	0.460949	-0.000548267	0.000654315
KEGG_PROPANOATE_METABOLISM	0.166825	0.00885746	0.0150051
KEGG_BUTANOATE_METABOLISM	0.565349	0.000246922	0.00198358
KEGG_ONE_CARBON_POOL_BY_FOLATE	0.288169	0.00204777	0.00401301
KEGG_RIBOFLAVIN_METABOLISM	0.106261	0.00894411	0.0138194
KEGG_NICOTINATE_AND_NICOTINAMIDE_METABOLISM	0.524783	-0.000715867	0.000486917
KEGG_PANTOTHENATE_AND_COA_BIOSYNTHESIS	0.711651	-0.00103867	0.000164506
KEGG_RETINOL_METABOLISM	0.743401	-0.00107419	0.000129022
KEGG_PORPHYRIN_AND_CHLOROPHYLL_METABOLISM	0.523811	0.0017802	0.00500267
KEGG_TERPENOID_BACKBONE_BIOSYNTHESIS	0.0334598	0.00423305	0.00542989
KEGG_NITROGEN_METABOLISM	0.993472	-0.00120329	8.06e-08
KEGG_SULFUR_METABOLISM	0.477386	0.00104458	0.00312959
KEGG_AMINOACYL_TRNA_BIOSYNTHESIS	0.854398	-0.00116277	4.05e-05
KEGG_METABOLISM_OF_XENOBIOTICS_BY_CYTOCHROME_P450	0.705652	-0.000115081	0.0017444
KEGG_DRUG_METABOLISM_CYTOCHROME_P450	0.384761	0.00267236	0.00574347
KEGG_DRUG_METABOLISM_OTHER_ENZYMES	0.669719	-0.000984068	0.000219037
KEGG_BIOSYNTHESIS_OF_UNSATURATED_FATTY_ACIDS	0.0727099	0.00787705	0.0105874
KEGG_ABC_TRANSPORTERS	0.67944	-0.000177253	0.0015672
KEGG_RIBOSOME	0.544967	-0.000761743	0.000441095
KEGG_RNA_DEGRADATION	0.13518	0.0014837	0.00268384
KEGG_RNA_POLYMERASE	0.540628	0.00108405	0.00332606
KEGG_BASAL_TRANSCRIPTION_FACTORS	0.371903	-0.000242663	0.000959552
KEGG_DNA_REPLICATION	0.510041	-0.00068032	0.00052242
KEGG_SPLICEOSOME	0.615433	-0.000899211	0.000303793
KEGG_PROTEASOME	0.466065	0.00434528	0.0104116
KEGG_PROTEIN_EXPORT	0.100695	0.00203958	0.00323905
KEGG_PPAR_SIGNALING_PATHWAY	0.145497	0.00369226	0.00560218
KEGG_BASE_EXCISION_REPAIR	0.459637	0.00273455	0.00632203
KEGG_NUCLEOTIDE_EXCISION_REPAIR	0.18126	0.00812078	0.0136831
KEGG_MISMATCH_REPAIR	0.146814	0.0109192	0.0201645
KEGG_HOMOLOGOUS_RECOMBINATION	0.153631	0.00124784	0.00244826
KEGG_NON_HOMOLOGOUS_END_JOINING	0.616301	-0.000900703	0.000302302
KEGG_MAPK_SIGNALING_PATHWAY	0.320657	0.00550618	0.0114669
KEGG_ERBB_SIGNALING_PATHWAY	0.0339721	0.0159447	0.024768
KEGG_CALCIUM_SIGNALING_PATHWAY	0.290581	0.000142216	0.00134397
KEGG_CYTOKINE_CYTOKINE_RECEPTOR_INTERACTION	0.569068	-0.000812555	0.000390344
KEGG_CHEMOKINE_SIGNALING_PATHWAY	0.524075	-0.0007142	0.000488581
KEGG_PHOSPHATIDYLINOSITOL_SIGNALING_SYSTEM	0.323195	-2.75e-05	0.00117446
KEGG_NEUROACTIVE_LIGAND_RECEPTOR_INTERACTION	0.142545	0.00138545	0.00258571
KEGG_CELL_CYCLE	0.703663	-0.00102896	0.000174204
KEGG_OOCYTE_MEIOSIS	0.30541	6.21e-05	0.00126399
KEGG_P53_SIGNALING_PATHWAY	0.458308	0.00286235	0.00655205
KEGG_UBIQUITIN_MEDIATED_PROTEOLYSIS	0.794824	-0.00112185	8.14e-05
KEGG_SNARE_INTERACTIONS_IN_VESICULAR_TRANSPORT	0.679654	0.000527853	0.00291558
KEGG_REGULATION_OF_AUTOPHAGY	0.115133	0.00717992	0.0106977
KEGG_LYSOSOME	0.341271	0.00448288	0.00859774
KEGG_ENDOCYTOSIS	0.837466	-0.00115264	5.07e-05
KEGG_PEROXISOME	0.0771129	0.00255638	0.00375523
KEGG_MTOR_SIGNALING_PATHWAY	0.558417	0.000643221	0.00271225
KEGG_APOPTOSIS	0.285264	0.000172207	0.00137392
KEGG_CARDIAC_MUSCLE_CONTRACTION	0.0989028	0.00362115	0.00514467
KEGG_VASCULAR_SMOOTH_MUSCLE_CONTRACTION	0.442167	-0.000491569	0.000710945
KEGG_WNT_SIGNALING_PATHWAY	0.997333	-0.00120336	1.35e-08
KEGG_DORSO_VENTRAL_AXIS_FORMATION	0.58017	-9.74e-05	0.00143636
KEGG_NOTCH_SIGNALING_PATHWAY	0.51627	-0.000695558	0.000507201
KEGG_HEDGEHOG_SIGNALING_PATHWAY	0.766769	-0.000600384	0.000940593
KEGG_TGF_BETA_SIGNALING_PATHWAY	0.317118	2.39e-06	0.00120431
KEGG_AXON_GUIDANCE	0.474259	-0.000586281	0.000616347
KEGG_VEGF_SIGNALING_PATHWAY	0.88073	-0.00117623	2.71e-05
KEGG_FOCAL_ADHESION	0.667299	0.00118524	0.00546942
KEGG_ECM_RECEPTOR_INTERACTION	0.553199	-0.00077957	0.000423291
KEGG_CELL_ADHESION_MOLECULES_CAMS	0.689876	-0.00101144	0.000191697
KEGG_ADHERENS_JUNCTION	0.816364	-0.00113836	6.49e-05
KEGG_TIGHT_JUNCTION	0.818448	-0.00113985	6.34e-05
KEGG_GAP_JUNCTION	0.920955	-0.0011915	1.19e-05
KEGG_COMPLEMENT_AND_COAGULATION_CASCADES	0.962925	-0.00120076	2.6e-06
KEGG_ANTIGEN_PROCESSING_AND_PRESENTATION	0.688743	-0.00100996	0.000193178
KEGG_RENIN_ANGIOTENSIN_SYSTEM	0.294694	0.000119491	0.00132127
KEGG_TOLL_LIKE_RECEPTOR_SIGNALING_PATHWAY	0.822638	-0.000778473	0.000705937
KEGG_NOD_LIKE_RECEPTOR_SIGNALING_PATHWAY	0.626274	0.00177611	0.00633975
KEGG_RIG_I_LIKE_RECEPTOR_SIGNALING_PATHWAY	0.458759	-0.000541843	0.000660731
KEGG_CYTOSOLIC_DNA_SENSING_PATHWAY	0.139689	0.00142286	0.00262307
KEGG_JAK_STAT_SIGNALING_PATHWAY	0.136802	0.00146155	0.00266171
KEGG_HEMATOPOIETIC_CELL_LINEAGE	0.468161	-0.000569079	0.000633528
KEGG_NATURAL_KILLER_CELL_MEDIATED_CYTOTOXICITY	0.327602	-4.87e-05	0.00115327
KEGG_T_CELL_RECEPTOR_SIGNALING_PATHWAY	0.473233	-0.000583412	0.000619213
KEGG_B_CELL_RECEPTOR_SIGNALING_PATHWAY	0.21407	0.00065585	0.00185699
KEGG_FC_EPSILON_RI_SIGNALING_PATHWAY	0.58796	0.000413437	0.00242579
KEGG_FC_GAMMA_R_MEDIATED_PHAGOCYTOSIS	0.520798	-0.000706432	0.000496341
KEGG_LEUKOCYTE_TRANSENDOTHELIAL_MIGRATION	0.915759	-0.00118988	1.35e-05
KEGG_INTESTINAL_IMMUNE_NETWORK_FOR_IGA_PRODUCTION	0.813502	-0.00113628	6.7e-05
KEGG_CIRCADIAN_RHYTHM_MAMMAL	0.665242	-0.000977695	0.000225403
KEGG_LONG_TERM_POTENTIATION	0.390078	-0.000313239	0.00088906
KEGG_NEUROTROPHIN_SIGNALING_PATHWAY	0.101297	0.00253828	0.00384408
KEGG_LONG_TERM_DEPRESSION	0.488784	-0.000625839	0.000576836
KEGG_OLFACTORY_TRANSDUCTION	0.404299	0.00156353	0.00370641
KEGG_TASTE_TRANSDUCTION	0.17518	0.00100998	0.00221069
KEGG_REGULATION_OF_ACTIN_CYTOSKELETON	0.435234	0.00282138	0.00678203
KEGG_INSULIN_SIGNALING_PATHWAY	0.918219	-0.00119066	1.27e-05
KEGG_GNRH_SIGNALING_PATHWAY	0.734904	-0.00106471	0.00013962
KEGG_PROGESTERONE_MEDIATED_OOCYTE_MATURATION	0.658367	-0.000967698	0.000235388
KEGG_MELANOGENESIS	0.442591	-0.00049289	0.000709626
KEGG_ADIPOCYTOKINE_SIGNALING_PATHWAY	0.334155	0.00122072	0.00286393
KEGG_TYPE_II_DIABETES_MELLITUS	0.271916	0.00749171	0.0153503
KEGG_TYPE_I_DIABETES_MELLITUS	0.60404	-0.000879197	0.000323783
KEGG_MATURITY_ONSET_DIABETES_OF_THE_YOUNG	0.44767	0.00052088	0.00213436
KEGG_ALDOSTERONE_REGULATED_SODIUM_REABSORPTION	0.744789	-0.00107564	0.00012758
KEGG_VASOPRESSIN_REGULATED_WATER_REABSORPTION	0.0592335	0.00307743	0.00427565
KEGG_PROXIMAL_TUBULE_BICARBONATE_RECLAMATION	0.781157	-0.0010113	0.000256455
KEGG_ALZHEIMERS_DISEASE	0.771431	-0.00110164	0.000101611
KEGG_PARKINSONS_DISEASE	0.389571	-0.000311332	0.000890965
KEGG_AMYOTROPHIC_LATERAL_SCLEROSIS_ALS	0.147833	0.00131835	0.00251869
KEGG_HUNTINGTONS_DISEASE	0.457167	-0.000537144	0.000665425
KEGG_PRION_DISEASES	0.0895659	0.0114548	0.0185083
KEGG_VIBRIO_CHOLERAE_INFECTION	0.823069	-0.0011431	6.02e-05
KEGG_EPITHELIAL_CELL_SIGNALING_IN_HELICOBACTER_PYLORI_INFECTION	0.185715	0.000905612	0.00210645
KEGG_PATHOGENIC_ESCHERICHIA_COLI_INFECTION	0.260994	0.000318626	0.00152017
KEGG_LEISHMANIA_INFECTION	0.0455644	0.0150417	0.0232695
KEGG_PATHWAYS_IN_CANCER	0.388257	0.000859742	0.00249057
KEGG_COLORECTAL_CANCER	0.911337	-0.00118842	1.49e-05
KEGG_RENAL_CELL_CARCINOMA	0.457142	-0.00053707	0.000665499
KEGG_PANCREATIC_CANCER	0.0677501	0.0081182	0.0108071
KEGG_ENDOMETRIAL_CANCER	0.168773	0.00918433	0.0175137
KEGG_GLIOMA	0.266075	0.00224246	0.00418102
KEGG_PROSTATE_CANCER	0.0709735	0.00843572	0.0113723
KEGG_THYROID_CANCER	0.604524	0.000918313	0.00360128
KEGG_BASAL_CELL_CARCINOMA	0.0530431	0.0100669	0.0135778
KEGG_MELANOMA	0.873463	-0.00117279	3.05e-05
KEGG_BLADDER_CANCER	0.210008	0.00455581	0.00723466
KEGG_CHRONIC_MYELOID_LEUKEMIA	0.363029	0.00555169	0.0118014
KEGG_ACUTE_MYELOID_LEUKEMIA	0.203022	0.000748268	0.00194929
KEGG_SMALL_CELL_LUNG_CANCER	0.244694	0.00754745	0.0136457
KEGG_NON_SMALL_CELL_LUNG_CANCER	0.0139448	0.0162956	0.0215498
KEGG_ASTHMA	0.558063	-0.000789871	0.000413002
KEGG_AUTOIMMUNE_THYROID_DISEASE	0.686893	-0.000102024	0.00177118
KEGG_SYSTEMIC_LUPUS_ERYTHEMATOSUS	0.717722	-0.00104583	0.000157346
KEGG_ALLOGRAFT_REJECTION	0.827368	-0.00114604	5.73e-05
KEGG_GRAFT_VERSUS_HOST_DISEASE	0.459508	-0.000544045	0.000658531
KEGG_PRIMARY_IMMUNODEFICIENCY	0.482861	-0.000609943	0.000592713
KEGG_HYPERTROPHIC_CARDIOMYOPATHY_HCM	0.33785	-9.66e-05	0.00110543
KEGG_ARRHYTHMOGENIC_RIGHT_VENTRICULAR_CARDIOMYOPATHY_ARVC	0.515947	-0.000694776	0.000507983
KEGG_DILATED_CARDIOMYOPATHY	0.595512	0.00144602	0.00478674
KEGG_VIRAL_MYOCARDITIS	0.955759	-0.00119966	3.71e-06
BIOCARTA_RELA_PATHWAY	0.476414	-0.000592274	0.000610361
BIOCARTA_NO1_PATHWAY	0.815813	-0.00113796	6.53e-05
BIOCARTA_CSK_PATHWAY	0.440906	-0.000487628	0.000714881
BIOCARTA_SRCRPTP_PATHWAY	0.99751	-0.00120336	1.17e-08
BIOCARTA_AMI_PATHWAY	0.0551086	0.00322155	0.0044196
BIOCARTA_GRANULOCYTES_PATHWAY	0.0819206	0.00243827	0.00363727
BIOCARTA_LYM_PATHWAY	0.099811	0.0115382	0.0213219
BIOCARTA_ARAP_PATHWAY	0.902227	-0.00118518	1.82e-05
BIOCARTA_AGR_PATHWAY	0.379645	0.00209811	0.00440997
BIOCARTA_AKAP95_PATHWAY	0.105281	0.00653075	0.00931286
BIOCARTA_AKT_PATHWAY	0.337063	-9.3e-05	0.00110903
BIOCARTA_ALK_PATHWAY	0.705455	-0.00103116	0.000172001
BIOCARTA_AT1R_PATHWAY	0.0275322	0.00769585	0.00952611
BIOCARTA_ACE2_PATHWAY	0.219879	0.0031517	0.00527393
BIOCARTA_ASBCELL_PATHWAY	0.700151	-0.000490803	0.00101443
BIOCARTA_DNAFRAGMENT_PATHWAY	0.512054	-0.00068528	0.000517467
BIOCARTA_CHEMICAL_PATHWAY	0.53903	-0.000748572	0.000454251
BIOCARTA_SPPA_PATHWAY	0.421072	-0.000423302	0.000779129
BIOCARTA_ATM_PATHWAY	0.120382	0.00758725	0.0113554
BIOCARTA_AGPCR_PATHWAY	0.480059	0.0009291	0.00290314
BIOCARTA_BCELLSURVIVAL_PATHWAY	0.357877	-0.000184395	0.00101792
BIOCARTA_BLYMPHOCYTE_PATHWAY	0.774747	-0.00110465	9.86e-05
BIOCARTA_BCR_PATHWAY	0.337509	0.0030821	0.00606957
BIOCARTA_BIOPEPTIDES_PATHWAY	0.154295	0.00123995	0.00244039
BIOCARTA_RANKL_PATHWAY	0.405926	-0.00037105	0.000831319
BIOCARTA_CDMAC_PATHWAY	0.069652	0.00427082	0.005752
BIOCARTA_CARM_ER_PATHWAY	0.156809	0.00121044	0.00241091
BIOCARTA_CASPASE_PATHWAY	0.586755	0.000434209	0.00242477
BIOCARTA_CBL_PATHWAY	0.41081	0.00124758	0.00322832
BIOCARTA_CCR3_PATHWAY	0.731647	-0.0010616	0.000141598
BIOCARTA_CD40_PATHWAY	0.149595	0.0012966	0.00249696
BIOCARTA_MCM_PATHWAY	0.458823	-0.00054203	0.000660544
BIOCARTA_G1_PATHWAY	0.561297	0.000570346	0.0026152
BIOCARTA_G2_PATHWAY	0.897151	-0.00118323	2.01e-05
BIOCARTA_CELL2CELL_PATHWAY	0.53634	-0.000742518	0.000460297
BIOCARTA_LAIR_PATHWAY	0.212257	0.000670619	0.00187174
BIOCARTA_CERAMIDE_PATHWAY	0.0307717	0.00440514	0.00560177
BIOCARTA_TID_PATHWAY	0.0599768	0.0134206	0.0220216
BIOCARTA_CLASSIC_PATHWAY	0.449241	0.00375619	0.00862
BIOCARTA_COMP_PATHWAY	0.661749	0.00132056	0.00583658
BIOCARTA_VDR_PATHWAY	0.710976	-0.00103786	0.000165314
BIOCARTA_HDAC_PATHWAY	0.262592	0.000308469	0.00151002
BIOCARTA_GCR_PATHWAY	0.314863	1.37e-05	0.00121558
BIOCARTA_CTCF_PATHWAY	0.996795	-0.00120335	1.94e-08
BIOCARTA_CTL_PATHWAY	0.554361	-0.000782047	0.000420816
BIOCARTA_CXCR4_PATHWAY	0.573102	-0.00082066	0.00038225
BIOCARTA_CELLCYCLE_PATHWAY	0.582741	-0.000839574	0.000363358
BIOCARTA_CFTR_PATHWAY	0.155775	0.00938956	0.0176373
BIOCARTA_CYTOKINE_PATHWAY	0.213361	0.00066161	0.00186274
BIOCARTA_INFLAM_PATHWAY	0.00996294	0.0204877	0.029106
BIOCARTA_D4GDI_PATHWAY	0.492514	0.00144396	0.00379731
BIOCARTA_DC_PATHWAY	0.772225	-0.000573578	0.00101378
BIOCARTA_MTA3_PATHWAY	0.0175064	0.0184374	0.0265604
BIOCARTA_SKP2E2F_PATHWAY	0.290396	0.00352172	0.00654654
BIOCARTA_CALCINEURIN_PATHWAY	0.57026	0.00167121	0.00514607
BIOCARTA_EGF_PATHWAY	0.193429	0.00336655	0.00546997
BIOCARTA_NDKDYNAMIN_PATHWAY	0.34584	-0.000132632	0.00106945
BIOCARTA_EPO_PATHWAY	0.0456424	0.00903349	0.0119156
BIOCARTA_ECM_PATHWAY	0.585718	-0.00084448	0.000358844
BIOCARTA_ERK_PATHWAY	0.139491	0.00142548	0.00262569
BIOCARTA_ERYTH_PATHWAY	0.738407	-0.00106892	0.000134286
BIOCARTA_EPONFKB_PATHWAY	0.470484	-0.000575673	0.000626942
BIOCARTA_EIF_PATHWAY	0.202565	0.00756245	0.0135788
BIOCARTA_EXTRINSIC_PATHWAY	0.321963	0.00167984	0.00359987
BIOCARTA_FAS_PATHWAY	0.411651	-0.000391136	0.000811257
BIOCARTA_FCER1_PATHWAY	0.14718	0.00132649	0.00252682
BIOCARTA_FIBRINOLYSIS_PATHWAY	0.654986	-0.000599651	0.000781978
BIOCARTA_FMLP_PATHWAY	0.347321	0.00312919	0.00642166
BIOCARTA_GABA_PATHWAY	0.405144	-0.000367223	0.000835917
BIOCARTA_GATA3_PATHWAY	0.266753	0.00272752	0.0049006
BIOCARTA_SET_PATHWAY	0.55659	-0.00078677	0.000416099
BIOCARTA_GH_PATHWAY	0.0124668	0.00629423	0.00748859
BIOCARTA_AHSP_PATHWAY	0.0572879	0.00314403	0.00434218
BIOCARTA_HIVNEF_PATHWAY	0.104001	0.00197781	0.00317735
BIOCARTA_MPR_PATHWAY	0.962995	-0.00120077	2.59e-06
BIOCARTA_HCMV_PATHWAY	0.326903	0.00165065	0.00354868
BIOCARTA_P53HYPOXIA_PATHWAY	0.602057	-0.00087563	0.000327346
BIOCARTA_HIF_PATHWAY	0.71347	-0.00104083	0.000162342
BIOCARTA_IGF1_PATHWAY	0.223221	0.00361111	0.00593298
BIOCARTA_IL17_PATHWAY	0.476288	-0.000591926	0.000610708
BIOCARTA_IL2_PATHWAY	0.125559	0.00825204	0.0130033
BIOCARTA_IL3_PATHWAY	0.0700215	0.00274586	0.00394448
BIOCARTA_IL4_PATHWAY	0.20208	0.00454157	0.00714075
BIOCARTA_IL5_PATHWAY	0.378649	-0.000269417	0.00093283
BIOCARTA_IL6_PATHWAY	0.216294	0.000637921	0.00183908
BIOCARTA_IL10_PATHWAY	0.307398	5.18e-05	0.00125365
BIOCARTA_IL12_PATHWAY	0.522073	-0.000709465	0.000493311
BIOCARTA_IL2RB_PATHWAY	0.219325	0.00508225	0.00867397
BIOCARTA_IL7_PATHWAY	0.201042	0.000765461	0.00196647
BIOCARTA_GSK3_PATHWAY	0.831553	-0.00114883	5.45e-05
BIOCARTA_DEATH_PATHWAY	0.0207643	0.00522083	0.00641648
BIOCARTA_RACCYCD_PATHWAY	0.541579	-0.000754259	0.00044857
BIOCARTA_GLEEVEC_PATHWAY	0.00362003	0.0228586	0.0305283
BIOCARTA_INSULIN_PATHWAY	0.159221	0.00118264	0.00238314
BIOCARTA_INTEGRIN_PATHWAY	0.743071	-0.00107385	0.000129367
BIOCARTA_INTRINSIC_PATHWAY	0.126077	0.00161373	0.00281371
BIOCARTA_KERATINOCYTE_PATHWAY	0.0124074	0.00630436	0.0074987
BIOCARTA_TCRA_PATHWAY	0.505677	-0.000669454	0.000533274
BIOCARTA_LECTIN_PATHWAY	0.556412	-0.000786393	0.000416476
BIOCARTA_PYK2_PATHWAY	0.144471	0.00406146	0.00614494
BIOCARTA_EGFR_SMRTE_PATHWAY	0.302636	0.00314274	0.00567087
BIOCARTA_MAPK_PATHWAY	0.0195577	0.00534596	0.00654146
BIOCARTA_MCALPAIN_PATHWAY	0.638002	-0.000936541	0.000266508
BIOCARTA_PPARA_PATHWAY	0.122235	0.00886924	0.0138768
BIOCARTA_ETS_PATHWAY	0.0920328	0.0096484	0.0145617
BIOCARTA_MTOR_PATHWAY	0.867492	-0.00116981	3.35e-05
BIOCARTA_IGF1R_PATHWAY	0.236199	0.00494741	0.00853815
BIOCARTA_PITX2_PATHWAY	0.491408	0.00282027	0.00731412
BIOCARTA_NGF_PATHWAY	0.662939	-0.000974375	0.00022872
BIOCARTA_VIP_PATHWAY	0.78789	-0.00111611	8.72e-05
BIOCARTA_NFAT_PATHWAY	0.223481	0.00701946	0.0122298
BIOCARTA_NTHI_PATHWAY	0.306268	5.77e-05	0.00125952
BIOCARTA_NFKB_PATHWAY	0.117442	0.00174709	0.00294691
BIOCARTA_NOS1_PATHWAY	0.873584	-0.000812545	0.000727528
BIOCARTA_NO2IL12_PATHWAY	0.465282	-0.000560833	0.000641764
BIOCARTA_NUCLEARRS_PATHWAY	0.201509	0.00595427	0.00960459
BIOCARTA_ARENRF2_PATHWAY	0.137174	0.00802515	0.012318
BIOCARTA_P38MAPK_PATHWAY	0.246752	0.00721796	0.0135288
BIOCARTA_P53_PATHWAY	0.756657	-0.000478469	0.00117636
BIOCARTA_PDGF_PATHWAY	0.0604217	0.0078806	0.0104213
BIOCARTA_CCR5_PATHWAY	0.602779	0.00326829	0.00975224
BIOCARTA_PTDINS_PATHWAY	0.0394461	0.0138371	0.0194421
BIOCARTA_PLCE_PATHWAY	0.261247	0.00512236	0.0090145
BIOCARTA_EDG1_PATHWAY	0.642355	-0.000943397	0.00025966
BIOCARTA_CDK5_PATHWAY	0.253835	0.000365083	0.00156657
BIOCARTA_MYOSIN_PATHWAY	0.331869	0.00267815	0.00507465
BIOCARTA_PLATELETAPP_PATHWAY	0.403343	0.00266601	0.00580143
BIOCARTA_PS1_PATHWAY	0.576161	-0.00082673	0.000376187
BIOCARTA_AKAPCENTROSOME_PATHWAY	0.773202	-0.00110325	0.0001
BIOCARTA_PTEN_PATHWAY	0.785304	-0.00111391	8.94e-05
BIOCARTA_RAB_PATHWAY	0.696736	-0.00102028	0.000182873
BIOCARTA_RAC1_PATHWAY	0.126448	0.00379194	0.00553721
BIOCARTA_RAS_PATHWAY	0.182642	0.000935337	0.00213614
BIOCARTA_NKCELLS_PATHWAY	0.492547	-0.000635772	0.000566916
BIOCARTA_RB_PATHWAY	0.732744	-0.0010628	0.000140396
BIOCARTA_BAD_PATHWAY	0.24194	0.000445942	0.00164733
BIOCARTA_CK1_PATHWAY	0.39685	0.00120767	0.00312054
BIOCARTA_EIF4_PATHWAY	0.939975	-0.00119653	6.83e-06
BIOCARTA_STEM_PATHWAY	0.0950929	0.01208	0.0189278
BIOCARTA_P27_PATHWAY	0.578909	-0.00083213	0.000370793
BIOCARTA_PGC1A_PATHWAY	0.302648	0.00537428	0.010243
BIOCARTA_PML_PATHWAY	0.165876	0.0075145	0.0124096
BIOCARTA_DREAM_PATHWAY	0.60925	-0.000888449	0.000314542
BIOCARTA_LEPTIN_PATHWAY	0.697846	-0.00102168	0.000181467
BIOCARTA_RHO_PATHWAY	0.925012	-0.00119269	1.07e-05
BIOCARTA_AKAP13_PATHWAY	0.53661	-0.000743127	0.000459689
BIOCARTA_ATRBRCA_PATHWAY	0.691727	-0.00101385	0.000189292
BIOCARTA_CARDIACEGF_PATHWAY	0.280968	0.00133219	0.00287864
BIOCARTA_HER2_PATHWAY	0.78543	-0.00111402	8.92e-05
BIOCARTA_ERK5_PATHWAY	0.0424244	0.00374871	0.00494613
BIOCARTA_MAL_PATHWAY	0.46355	-0.000555831	0.00064676
BIOCARTA_MEF2D_PATHWAY	0.381328	-0.000279855	0.000922404
BIOCARTA_MITOCHONDRIA_PATHWAY	0.238958	0.00599415	0.0102407
BIOCARTA_ACH_PATHWAY	0.213373	0.000661511	0.00186264
BIOCARTA_RANMS_PATHWAY	0.511816	0.00111287	0.00331285
BIOCARTA_BARR_MAPK_PATHWAY	0.163261	0.00113711	0.00233767
BIOCARTA_TOB1_PATHWAY	0.843742	-0.000921213	0.000463941
BIOCARTA_BARRESTIN_SRC_PATHWAY	0.173502	0.00102727	0.00222796
BIOCARTA_NKT_PATHWAY	0.357703	0.00202378	0.00424324
BIOCARTA_IL1R_PATHWAY	0.259344	0.000329192	0.00153072
BIOCARTA_MET_PATHWAY	0.0853992	0.00405	0.00558682
BIOCARTA_GPCR_PATHWAY	0.449337	-0.000513649	0.000688892
BIOCARTA_IGF1MTOR_PATHWAY	0.846415	-0.00115814	4.52e-05
BIOCARTA_SHH_PATHWAY	0.166412	0.00672379	0.0105413
BIOCARTA_PTC1_PATHWAY	0.308915	0.00324956	0.00583194
BIOCARTA_SPRY_PATHWAY	0.0223035	0.0127325	0.0163689
BIOCARTA_BARRESTIN_PATHWAY	0.437192	0.00128975	0.00338981
BIOCARTA_STATHMIN_PATHWAY	0.564061	-0.000802339	0.000400548
BIOCARTA_HSP27_PATHWAY	0.0315515	0.0105291	0.0136821
BIOCARTA_TCR_PATHWAY	0.180736	0.00294794	0.00472141
BIOCARTA_TCYTOTOXIC_PATHWAY	0.516958	-0.000697221	0.00050554
BIOCARTA_THELPER_PATHWAY	0.510115	-0.000680505	0.000522236
BIOCARTA_TALL1_PATHWAY	0.17343	0.00102801	0.0022287
BIOCARTA_TEL_PATHWAY	0.389372	0.0015218	0.00359223
BIOCARTA_TGFB_PATHWAY	0.222254	0.000590959	0.00179217
BIOCARTA_TH1TH2_PATHWAY	0.628081	0.000138578	0.00208092
BIOCARTA_41BB_PATHWAY	0.162504	0.00114555	0.0023461
BIOCARTA_CTLA4_PATHWAY	0.389694	-0.000311796	0.000890502
BIOCARTA_LONGEVITY_PATHWAY	0.327277	0.004973	0.00953603
BIOCARTA_PAR1_PATHWAY	0.314302	1.65e-05	0.0012184
BIOCARTA_STRESS_PATHWAY	0.385286	-0.000295088	0.00090719
BIOCARTA_TNFR1_PATHWAY	0.0527796	0.00330805	0.004506
BIOCARTA_TNFR2_PATHWAY	0.0348605	0.0114706	0.0153996
BIOCARTA_TOLL_PATHWAY	0.485936	-0.000618236	0.00058443
BIOCARTA_TPO_PATHWAY	0.0923776	0.00603795	0.00838182
BIOCARTA_CREB_PATHWAY	0.218153	0.000623114	0.00182429
BIOCARTA_CARM1_PATHWAY	0.711173	-0.00103809	0.000165077
BIOCARTA_TFF_PATHWAY	0.957348	-0.00119992	3.44e-06
BIOCARTA_TRKA_PATHWAY	0.400432	-0.000351385	0.00085096
BIOCARTA_ARF_PATHWAY	0.683608	-0.00100316	0.000199971
BIOCARTA_UCALPAIN_PATHWAY	0.992061	-0.00120325	1.19e-07
BIOCARTA_VEGF_PATHWAY	0.669362	-0.000139319	0.00161399
BIOCARTA_VITCB_PATHWAY	0.211541	0.000676496	0.00187761
BIOCARTA_WNT_PATHWAY	0.787564	-0.00111583	8.74e-05
BIOCARTA_ACTINY_PATHWAY	0.360527	-0.000195981	0.00100618
SA_B_CELL_RECEPTOR_COMPLEXES	0.0744522	0.0026252	0.00382397
SIG_CD40PATHWAYMAP	0.15035	0.00467681	0.00704281
SIG_PIP3_SIGNALING_IN_CARDIAC_MYOCTES	0.504095	-0.000665474	0.000537249
SA_CASPASE_CASCADE	0.534486	-0.000738312	0.000464498
SIG_CHEMOTAXIS	0.729737	-0.000338366	0.00138064
SIG_IL4RECEPTOR_IN_B_LYPHOCYTES	0.208491	0.000701798	0.00190288
WNT_SIGNALING	0.266335	0.000284979	0.00148656
SIG_REGULATION_OF_THE_ACTIN_CYTOSKELETON_BY_RHO_GTPASES	0.263588	0.00492869	0.00901562
SA_G1_AND_S_PHASES	0.411035	-0.000388994	0.000813397
SIG_INSULIN_RECEPTOR_PATHWAY_IN_CARDIAC_MYOCYTES	0.0610413	0.00632027	0.00841173
SIG_PIP3_SIGNALING_IN_B_LYMPHOCYTES	0.299953	9.1e-05	0.00129284
SIG_BCR_SIGNALING_PATHWAY	0.19948	0.000779163	0.00198015
SA_MMP_CYTOKINE_CONNECTION	0.592509	0.0015477	0.00507221
SA_PROGRAMMED_CELL_DEATH	0.943516	-0.00119732	6.04e-06
SA_PTEN_PATHWAY	0.463266	-0.000555008	0.000647582
SA_REG_CASCADE_OF_CYCLIN_EXPR	0.555311	-0.000784063	0.000418802
SA_TRKA_RECEPTOR	0.698918	-0.00102304	0.000180116
PID_FANCONI_PATHWAY	0.687838	-0.00100877	0.000194365
PID_SMAD2_3NUCLEAR_PATHWAY	0.281275	0.00290295	0.00521184
PID_FCER1_PATHWAY	0.209429	0.0024507	0.00415684
PID_ENDOTHELIN_PATHWAY	0.139924	0.00141975	0.00261996
PID_BCR_5PATHWAY	0.343226	-0.000120972	0.0010811
PID_PRL_SIGNALING_EVENTS_PATHWAY	0.181373	0.000947773	0.00214856
PID_RHOA_PATHWAY	0.6348	-0.000931427	0.000271616
PID_ERBB4_PATHWAY	0.664499	-0.000976628	0.000226469
PID_AURORA_B_PATHWAY	0.719313	-0.00104768	0.000155499
PID_LYSOPHOSPHOLIPID_PATHWAY	0.05739	0.00314048	0.00433863
PID_INSULIN_PATHWAY	0.605066	0.00112371	0.00396489
PID_NOTCH_PATHWAY	0.305395	0.00215376	0.00421016
PID_INTEGRIN1_PATHWAY	0.763184	-0.00109393	0.000109306
PID_P73PATHWAY	0.524251	-0.000714615	0.000488167
PID_P38_MKK3_6PATHWAY	0.573002	-0.000820459	0.00038245
PID_GMCSF_PATHWAY	0.175035	0.00131343	0.0025911
PID_WNT_NONCANONICAL_PATHWAY	0.334345	-7.92e-05	0.0011236
PID_NFKAPPAB_ATYPICAL_PATHWAY	0.370787	-0.000238173	0.000964036
PID_IL4_2PATHWAY	0.610281	-0.00089026	0.000312733
PID_HDAC_CLASSII_PATHWAY	0.67371	-0.000989658	0.000213455
PID_BETA_CATENIN_DEG_PATHWAY	0.988788	-0.00120313	2.38e-07
PID_HDAC_CLASSIII_PATHWAY	0.465112	0.0011361	0.00320242
PID_GLYPICAN_1PATHWAY	0.885115	-0.0011782	2.51e-05
PID_TCR_PATHWAY	0.399579	-0.000348294	0.000854048
PID_IL27_PATHWAY	0.358941	-0.000189314	0.00101284
PID_NFKAPPAB_CANONICAL_PATHWAY	0.462149	-0.000551765	0.000650821
PID_E2F_PATHWAY	0.858325	-0.00116496	3.84e-05
PID_ER_NONGENOMIC_PATHWAY	0.535466	0.000390263	0.00214114
PID_DNA_PK_PATHWAY	0.470968	-0.000577043	0.000625574
PID_HIF2PATHWAY	0.688784	-9.04e-05	0.00175889
PID_CD40_PATHWAY	0.0377666	0.00398535	0.00518248
PID_ATR_PATHWAY	0.700672	-0.00102524	0.000177918
PID_INTEGRIN_CS_PATHWAY	0.93627	-0.00119566	7.7e-06
PID_MET_PATHWAY	0.375985	-0.000258931	0.000943303
PID_PTP1B_PATHWAY	0.812215	-0.00113533	6.8e-05
PID_INTEGRIN3_PATHWAY	0.43505	0.00487424	0.0109856
PID_IL12_2PATHWAY	0.348756	-0.000145498	0.0010566
PID_S1P_S1P3_PATHWAY	0.803716	-0.000604036	0.0010313
PID_LPA4_PATHWAY	0.109657	0.00928322	0.0145034
PID_AR_PATHWAY	0.85989	-0.00116581	3.75e-05
PID_NFAT_TFPATHWAY	0.0201288	0.0177474	0.0254292
PID_EPHB_FWD_PATHWAY	0.306174	0.0036205	0.00686973
PID_AVB3_OPN_PATHWAY	0.607596	-0.000885529	0.000317458
PID_S1P_S1P4_PATHWAY	0.644276	0.00194449	0.00693183
PID_FRA_PATHWAY	0.0868252	0.00631897	0.00871588
PID_MYC_ACTIV_PATHWAY	0.792046	-0.00111957	8.37e-05
PID_ARF6_TRAFFICKING_PATHWAY	0.0901575	0.00225231	0.00345152
PID_RHOA_REG_PATHWAY	0.238442	0.00474136	0.00867985
PID_REELIN_PATHWAY	0.0209735	0.00519991	0.00639558
PID_PS1_PATHWAY	0.630974	-0.000925239	0.000277797
PID_ILK_PATHWAY	0.609486	-0.000888864	0.000314128
PID_NECTIN_PATHWAY	0.773356	-0.000474702	0.00121375
PID_P38_ALPHA_BETA_PATHWAY	0.087585	0.00230834	0.00350749
PID_WNT_SIGNALING_PATHWAY	0.437824	-0.000477924	0.000724573
PID_TRAIL_PATHWAY	0.938094	-0.0011961	7.26e-06
PID_CDC42_PATHWAY	0.555766	0.00262307	0.00768338
PID_RET_PATHWAY	0.75043	-0.00046713	0.00117355
PID_CDC42_REG_PATHWAY	0.563345	-0.000800865	0.000402021
PID_ATM_PATHWAY	0.552532	-0.000778144	0.000424715
PID_ARF6_PATHWAY	0.136277	0.00146868	0.00266884
PID_LKB1_PATHWAY	0.0353243	0.00964543	0.0123125
PID_CD8_TCR_PATHWAY	0.548072	-0.000768526	0.000434321
PID_WNT_CANONICAL_PATHWAY	0.474095	-0.000585822	0.000616805
PID_TCPTP_PATHWAY	0.485092	-0.000615968	0.000586696
PID_ANGIOPOIETIN_RECEPTOR_PATHWAY	0.416708	-0.000408537	0.000793877
PID_FAS_PATHWAY	0.136817	0.0103089	0.0186737
PID_CIRCADIAN_PATHWAY	0.33331	0.00443487	0.00861894
PID_TXA2PATHWAY	0.221502	0.00261791	0.00453574
PID_SHP2_PATHWAY	0.218165	0.000623017	0.00182419
PID_HDAC_CLASSI_PATHWAY	0.811465	-0.000796507	0.000654337
PID_S1P_S1P1_PATHWAY	0.363898	0.0018729	0.00402917
PID_TELOMERASE_PATHWAY	0.550582	-0.000773956	0.000428897
PID_HNF3B_PATHWAY	0.889799	-0.00118023	2.31e-05
PID_NETRIN_PATHWAY	0.881688	-0.00117667	2.67e-05
PID_IL1_PATHWAY	0.548459	-0.000769366	0.000433482
PID_NFAT_3PATHWAY	0.132096	0.00152663	0.00272672
PID_REG_GR_PATHWAY	0.392482	-0.000322225	0.000880086
PID_CONE_PATHWAY	0.123347	0.00165477	0.0028547
PID_INTEGRIN_A9B1_PATHWAY	0.228175	0.0070967	0.0126953
PID_ERB_GENOMIC_PATHWAY	0.0975862	0.0110782	0.0179981
PID_ARF6_DOWNSTREAM_PATHWAY	0.346465	-0.000135401	0.00106668
PID_MTOR_4PATHWAY	0.31052	0.00172444	0.00356327
PID_IL2_1PATHWAY	0.0816361	0.0132271	0.0218651
PID_CXCR4_PATHWAY	0.182597	0.000935775	0.00213657
PID_IGF1_PATHWAY	0.223883	0.00435279	0.0069589
PID_ERBB1_RECEPTOR_PROXIMAL_PATHWAY	0.77827	-0.00110779	9.55e-05
PID_TNF_PATHWAY	0.102346	0.00200919	0.00320886
PID_PLK1_PATHWAY	0.554533	0.00228278	0.00617701
PID_TCR_RAS_PATHWAY	0.355894	-0.000176385	0.00102575
PID_IL5_PATHWAY	0.22514	0.00488335	0.00841929
PID_FOXO_PATHWAY	0.804753	-0.0011297	7.36e-05
PID_THROMBIN_PAR4_PATHWAY	0.338087	-9.77e-05	0.00110434
PID_MYC_PATHWAY	0.921204	-0.00109007	0.00020647
PID_RANBP2_PATHWAY	0.650331	-0.000955681	0.000247391
PID_PI3KCI_PATHWAY	0.47223	-0.000580596	0.000622025
PID_AJDISS_2PATHWAY	0.744955	-0.00107581	0.000127408
PID_IL2_PI3K_PATHWAY	0.051042	0.00337526	0.00457313
PID_CERAMIDE_PATHWAY	0.0329616	0.00426384	0.00546063
PID_P53_DOWNSTREAM_PATHWAY	0.993915	-0.0012033	7e-08
PID_AR_TF_PATHWAY	0.0805874	0.0124386	0.0202122
PID_P75_NTR_PATHWAY	0.119042	0.0109377	0.0178098
PID_S1P_META_PATHWAY	0.405441	0.00383716	0.00870944
PID_ECADHERIN_NASCENT_AJ_PATHWAY	0.867623	-0.00086296	0.00061515
PID_INTEGRIN4_PATHWAY	0.349209	-0.000147483	0.00105462
PID_AMB2_NEUTROPHILS_PATHWAY	0.53087	-0.000730034	0.000472766
PID_AVB3_INTEGRIN_PATHWAY	0.134856	0.00148816	0.00268829
PID_IFNG_PATHWAY	0.530437	-0.000729036	0.000473764
PID_RXR_VDR_PATHWAY	0.0259013	0.004761	0.0059572
PID_LIS1_PATHWAY	0.0958691	0.004585	0.00639417
PID_ERBB1_DOWNSTREAM_PATHWAY	0.146022	0.00261308	0.00411166
PID_SYNDECAN_4_PATHWAY	0.761287	-0.00109212	0.000111118
PID_ATF2_PATHWAY	0.400165	-0.000350419	0.000851926
PID_AP1_PATHWAY	0.982528	-0.00120279	5.77e-07
PID_INTEGRIN2_PATHWAY	0.177206	0.00880991	0.0172183
PID_UPA_UPAR_PATHWAY	0.266697	0.00688972	0.0124711
PID_ERBB2_ERBB3_PATHWAY	0.220794	0.000602326	0.00180353
PID_FOXM1_PATHWAY	0.649163	-0.000953904	0.000249166
PID_EPHA_FWDPATHWAY	0.882484	-0.00117703	2.63e-05
PID_HIF1A_PATHWAY	0.197535	0.00459239	0.00734818
PID_BMP_PATHWAY	0.947947	-0.00119823	5.13e-06
PID_IL3_PATHWAY	0.0540185	0.00326154	0.00445955
PID_IL6_7_PATHWAY	0.433753	-0.000464944	0.000737538
PID_ECADHERIN_KERATINOCYTE_PATHWAY	0.56638	0.00195206	0.00572889
PID_ALK1_PATHWAY	0.88053	-0.000867466	0.000624572
PID_PDGFRB_PATHWAY	0.376457	0.00403106	0.00866824
PID_TRKR_PATHWAY	0.739861	-0.000221191	0.00166757
PID_TCR_JNK_PATHWAY	0.14952	0.00129752	0.00249788
PID_NEPHRIN_NEPH1_PATHWAY	0.831988	-0.000960951	0.000380533
PID_CMYB_PATHWAY	0.423039	-0.000429886	0.000772554
PID_IL23_PATHWAY	0.11373	0.00690542	0.0102641
PID_HIV_NEF_PATHWAY	0.0827335	0.00241904	0.00361806
PID_SYNDECAN_1_PATHWAY	0.432093	0.00220951	0.00545494
PID_P38_MK2_PATHWAY	0.363548	0.00102403	0.0026666
PID_ERA_GENOMIC_PATHWAY	0.554653	0.00255612	0.00731725
PID_ERBB_NETWORK_PATHWAY	0.246162	0.00642585	0.0118485
PID_ALK2_PATHWAY	0.599107	-0.000870279	0.00033269
PID_RHODOPSIN_PATHWAY	0.581505	-0.000837182	0.000365747
PID_PDGFRA_PATHWAY	0.207927	0.000706518	0.00190759
PID_RETINOIC_ACID_PATHWAY	0.464753	-0.000559308	0.000643287
PID_IL8_CXCR2_PATHWAY	0.09	0.00522126	0.00729581
PID_HEDGEHOG_2PATHWAY	0.324856	0.00739945	0.0152066
PID_INTEGRIN5_PATHWAY	0.101359	0.00202701	0.0032265
PID_AR_NONGENOMIC_PATHWAY	0.157503	0.00120239	0.00240287
PID_ERBB1_INTERNALIZATION_PATHWAY	0.222248	0.00395695	0.00650446
PID_HEDGEHOG_GLI_PATHWAY	0.315478	0.00429043	0.00793342
PID_CASPASE_PATHWAY	0.15004	0.00129114	0.00249152
PID_CXCR3_PATHWAY	0.0206139	0.0172021	0.0263564
PID_BETA_CATENIN_NUC_PATHWAY	0.751588	-0.00108258	0.000120645
PID_VEGFR1_PATHWAY	0.803086	-0.000679317	0.000870226
PID_SMAD2_3PATHWAY	0.362637	0.00383909	0.00799794
PID_P38_ALPHA_BETA_DOWNSTREAM_PATHWAY	0.950666	-0.00119875	4.61e-06
PID_KIT_PATHWAY	0.133352	0.00663156	0.0101544
PID_ECADHERIN_STABILIZATION_PATHWAY	0.128329	0.01038	0.0178525
PID_EPO_PATHWAY	0.00770947	0.00731832	0.00851145
PID_IL2_STAT5_PATHWAY	0.0456826	0.00359886	0.00479645
PID_TCR_CALCIUM_PATHWAY	0.211119	0.000679971	0.00188108
PID_DELTA_NP63_PATHWAY	0.622281	-6.35e-05	0.00158862
PID_VEGFR1_2_PATHWAY	0.597652	0.000313993	0.00225264
PID_THROMBIN_PAR1_PATHWAY	0.117149	0.0106324	0.0176008
PID_A6B1_A6B4_INTEGRIN_PATHWAY	0.121345	0.00168551	0.00288541
PID_SYNDECAN_2_PATHWAY	0.286898	0.00334266	0.00601883
PID_RAC1_REG_PATHWAY	0.353592	0.00476986	0.00965458
PID_AURORA_A_PATHWAY	0.281394	0.000194482	0.00139617
PID_ARF_3PATHWAY	0.690382	-0.0010121	0.000191038
PID_INSULIN_GLUCOSE_PATHWAY	0.254843	0.0010286	0.00242157
PID_PI3KCI_AKT_PATHWAY	0.248166	0.000403027	0.00160447
PID_SYNDECAN_3_PATHWAY	0.044271	0.00366578	0.00486396
PID_IL8_CXCR1_PATHWAY	0.0720261	0.00703026	0.00947367
PID_MYC_REPRESS_PATHWAY	0.252293	0.000375302	0.00157677
PID_HIF1_TFPATHWAY	0.40791	-0.000378056	0.000824321
PID_TAP63_PATHWAY	0.662401	-0.000973596	0.000229498
PID_EPHRINB_REV_PATHWAY	0.213622	0.000659484	0.00186061
PID_BARD1_PATHWAY	0.959704	-0.00120029	3.07e-06
PID_P53_REGULATION_PATHWAY	0.187374	0.00786963	0.013122
PID_TOLL_ENDOGENOUS_PATHWAY	0.107123	0.00697529	0.0098698
PID_NCADHERIN_PATHWAY	0.606072	-0.000882825	0.000320159
PID_ANTHRAX_PATHWAY	0.705146	-0.00103078	0.00017238
PID_S1P_S1P2_PATHWAY	0.626419	-0.000917758	0.000285268
PID_RAS_PATHWAY	0.236163	0.000486976	0.00168831
PID_MAPK_TRK_PATHWAY	0.0189072	0.0126972	0.0163222
PID_PI3K_PLC_TRK_PATHWAY	0.378379	-0.000268357	0.000933889
PID_CD8_TCR_DOWNSTREAM_PATHWAY	0.185781	0.00821722	0.0138172
PID_EPHA2_FWD_PATHWAY	0.370006	-0.000235016	0.00096719
PID_LYMPH_ANGIOGENESIS_PATHWAY	0.801276	-0.001127	7.63e-05
PID_ALPHA_SYNUCLEIN_PATHWAY	0.523083	0.000466385	0.00227242
PID_FGF_PATHWAY	0.912025	-0.00118865	1.47e-05
PID_INTEGRIN_A4B1_PATHWAY	0.655192	-0.000471049	0.000977126
PID_RAC1_PATHWAY	0.902298	-0.0011852	1.81e-05
PID_RB_1PATHWAY	0.31238	0.00453902	0.00880087
PID_FAK_PATHWAY	0.514884	-0.000692194	0.000510561
PID_HNF3A_PATHWAY	0.728788	-0.000468284	0.00110878
PID_TGFBR_PATHWAY	0.914283	-0.0011894	1.4e-05
PID_HES_HEY_PATHWAY	0.682503	-0.00100168	0.000201451
PID_IL12_STAT4_PATHWAY	0.24418	0.00043035	0.00163175
REACTOME_GLYCOGEN_BREAKDOWN_GLYCOGENOLYSIS	0.535898	-0.000741517	0.000461298
REACTOME_TRANSLATION	0.249508	0.000393951	0.0015954
REACTOME_INHIBITION_OF_THE_PROTEOLYTIC_ACTIVITY_OF_APC_C_REQUIRED_FOR_THE_ONSET_OF_ANAPHASE_BY_MITOTIC_SPINDLE_CHECKPOINT_COMPONENTS	0.675995	-3.56e-05	0.00187584
REACTOME_PYRUVATE_METABOLISM_AND_CITRIC_ACID_TCA_CYCLE	0.582772	-0.000839634	0.000363298
REACTOME_APOPTOTIC_CLEAVAGE_OF_CELLULAR_PROTEINS	0.38874	-0.000308201	0.000894093
REACTOME_ACTIVATION_OF_THE_PRE_REPLICATIVE_COMPLEX	0.257328	0.000342217	0.00154373
REACTOME_PROCESSING_OF_INTRONLESS_PRE_MRNAS	0.544768	-0.000761306	0.000441532
REACTOME_GAP_JUNCTION_DEGRADATION	0.458039	-0.000457483	0.000777065
REACTOME_BASE_EXCISION_REPAIR	0.853942	-0.00116252	4.08e-05
REACTOME_BILE_ACID_AND_BILE_SALT_METABOLISM	0.259225	0.000329959	0.00153148
REACTOME_SYNTHESIS_OF_BILE_ACIDS_AND_BILE_SALTS_VIA_7ALPHA_HYDROXYCHOLESTEROL	0.460574	-0.00054717	0.00065541
REACTOME_RECYCLING_OF_BILE_ACIDS_AND_SALTS	0.599204	-0.000870457	0.000332513
REACTOME_SIGNALING_BY_RHO_GTPASES	0.501615	-0.000659193	0.000543523
REACTOME_SIGNALING_BY_WNT	0.412608	-0.000394451	0.000807946
REACTOME_METABOLISM_OF_NON_CODING_RNA	0.450581	-0.000517424	0.000685121
REACTOME_SYNTHESIS_OF_BILE_ACIDS_AND_BILE_SALTS_VIA_24_HYDROXYCHOLESTEROL	0.570506	-0.000815457	0.000387446
REACTOME_SYNTHESIS_OF_BILE_ACIDS_AND_BILE_SALTS	0.251113	0.000383169	0.00158463
REACTOME_ANDROGEN_BIOSYNTHESIS	0.307218	0.00506089	0.00988546
REACTOME_INSULIN_RECEPTOR_RECYCLING	0.757655	-0.00108859	0.000114636
REACTOME_NEF_MEDIATED_DOWNREGULATION_OF_MHC_CLASS_I_COMPLEX_CELL_SURFACE_EXPRESSION	0.0776766	0.00850008	0.0118309
REACTOME_SIGNALING_BY_SCF_KIT	0.279126	0.000207717	0.00140939
REACTOME_DEVELOPMENTAL_BIOLOGY	0.910226	-0.00118804	1.53e-05
REACTOME_CROSS_PRESENTATION_OF_SOLUBLE_EXOGENOUS_ANTIGENS_ENDOSOMES	0.453983	0.00426236	0.0100753
REACTOME_SIGNALING_BY_NODAL	0.372232	0.00588208	0.0127808
REACTOME_DAG_AND_IP3_SIGNALING	0.124585	0.00163605	0.002836
REACTOME_SPRY_REGULATION_OF_FGF_SIGNALING	0.919544	-0.00119107	1.23e-05
REACTOME_ANTIGEN_PROCESSING_CROSS_PRESENTATION	0.625909	7.73e-05	0.00193386
REACTOME_GROWTH_HORMONE_RECEPTOR_SIGNALING	0.496705	-0.000646602	0.000556098
REACTOME_CELL_CELL_COMMUNICATION	0.63562	0.000622873	0.00288848
REACTOME_TETRAHYDROBIOPTERIN_BH4_SYNTHESIS_RECYCLING_SALVAGE_AND_REGULATION	0.379234	-0.000271705	0.000930545
REACTOME_MEIOSIS	0.239877	0.000460457	0.00166183
REACTOME_G0_AND_EARLY_G1	0.296018	0.00104055	0.00252539
REACTOME_REGULATION_OF_KIT_SIGNALING	0.46086	-0.000548005	0.000654577
REACTOME_NEF_MEDIATES_DOWN_MODULATION_OF_CELL_SURFACE_RECEPTORS_BY_RECRUITING_THEM_TO_CLATHRIN_ADAPTERS	0.82107	-0.00106069	0.000200229
REACTOME_IMMUNOREGULATORY_INTERACTIONS_BETWEEN_A_LYMPHOID_AND_A_NON_LYMPHOID_CELL	0.373873	-0.000250547	0.000951677
REACTOME_VITAMIN_B5_PANTOTHENATE_METABOLISM	0.559136	-0.00079212	0.000410755
REACTOME_METABOLISM_OF_VITAMINS_AND_COFACTORS	0.10306	0.00199518	0.00319471
REACTOME_TRANS_GOLGI_NETWORK_VESICLE_BUDDING	0.293541	0.000125817	0.00132759
REACTOME_RESOLUTION_OF_AP_SITES_VIA_THE_MULTIPLE_NUCLEOTIDE_PATCH_REPLACEMENT_PATHWAY	0.871941	-0.00117205	3.13e-05
REACTOME_CELL_CYCLE	0.869565	-0.00117086	3.25e-05
REACTOME_SIGNALING_BY_ERBB4	0.735779	-0.0010661	0.000137102
REACTOME_ORC1_REMOVAL_FROM_CHROMATIN	0.985878	-0.00120299	3.77e-07
REACTOME_O_LINKED_GLYCOSYLATION_OF_MUCINS	0.830406	-0.00114807	5.52e-05
REACTOME_SULFUR_AMINO_ACID_METABOLISM	0.370122	0.00397315	0.00820627
REACTOME_ANTIVIRAL_MECHANISM_BY_IFN_STIMULATED_GENES	0.925372	-0.00119279	1.06e-05
REACTOME_PROLACTIN_RECEPTOR_SIGNALING	0.160537	0.00116767	0.00236819
REACTOME_SIGNALING_BY_ERBB2	0.236438	0.000484997	0.00168634
REACTOME_SPHINGOLIPID_DE_NOVO_BIOSYNTHESIS	0.0114703	0.00920268	0.0107728
REACTOME_TERMINATION_OF_O_GLYCAN_BIOSYNTHESIS	0.34139	-0.000112709	0.00108935
REACTOME_DEFENSINS	0.397167	-0.000338566	0.000864403
REACTOME_GRB2_EVENTS_IN_ERBB2_SIGNALING	0.590164	-0.000853717	0.000349233
REACTOME_SIGNALING_BY_EGFR_IN_CANCER	0.933954	-0.00119509	8.27e-06
REACTOME_BETA_DEFENSINS	0.0855418	0.0127056	0.0203504
REACTOME_SRP_DEPENDENT_COTRANSLATIONAL_PROTEIN_TARGETING_TO_MEMBRANE	0.416518	-0.000407887	0.000794526
REACTOME_SHC1_EVENTS_IN_ERBB4_SIGNALING	0.488768	-0.000625798	0.000576878
REACTOME_PI3K_EVENTS_IN_ERBB2_SIGNALING	0.328596	0.00138492	0.00308579
REACTOME_NUCLEAR_SIGNALING_BY_ERBB4	0.664979	-0.000977317	0.00022578
REACTOME_GLYCOSPHINGOLIPID_METABOLISM	0.804219	-0.00112929	7.4e-05
REACTOME_DEGRADATION_OF_THE_EXTRACELLULAR_MATRIX	0.733302	-0.00106341	0.000139788
REACTOME_MITOCHONDRIAL_PROTEIN_IMPORT	0.414459	0.00137709	0.00345213
REACTOME_SIGNALING_BY_HIPPO	0.0681299	0.00279988	0.00399844
REACTOME_ACTIVATED_NOTCH1_TRANSMITS_SIGNAL_TO_THE_NUCLEUS	0.725378	-0.000354659	0.00135834
REACTOME_TRAFFICKING_AND_PROCESSING_OF_ENDOSOMAL_TLR	0.426475	-0.000441274	0.000761179
REACTOME_SIGNALING_BY_NOTCH4	0.558565	-0.000790925	0.000411949
REACTOME_DOWNSTREAM_SIGNALING_EVENTS_OF_B_CELL_RECEPTOR_BCR	0.508134	0.00270295	0.00719302
REACTOME_ACTIVATION_OF_NF_KAPPAB_IN_B_CELLS	0.253252	0.00634274	0.0114177
REACTOME_YAP1_AND_WWTR1_TAZ_STIMULATED_GENE_EXPRESSION	0.684583	-0.00053614	0.000915986
REACTOME_SIGNALING_BY_NOTCH2	0.779776	-0.00110912	9.41e-05
REACTOME_PRE_NOTCH_EXPRESSION_AND_PROCESSING	0.0279413	0.0112636	0.014265
REACTOME_SIGNALING_BY_THE_B_CELL_RECEPTOR_BCR	0.625216	5.42e-05	0.00188409
REACTOME_EXTRACELLULAR_MATRIX_ORGANIZATION	0.737522	-0.00106798	0.000135231
REACTOME_NOTCH1_INTRACELLULAR_DOMAIN_REGULATES_TRANSCRIPTION	0.624702	-0.000914907	0.000288116
REACTOME_PRE_NOTCH_PROCESSING_IN_GOLGI	0.799505	-0.000716	0.000783307
REACTOME_SIGNALING_BY_NOTCH1	0.640958	-0.000941209	0.000261845
REACTOME_SIGNALING_BY_NOTCH3	0.891729	-0.00118103	2.23e-05
REACTOME_TRIGLYCERIDE_BIOSYNTHESIS	0.131117	0.0054497	0.00792587
REACTOME_INSULIN_RECEPTOR_SIGNALLING_CASCADE	0.0681362	0.0027997	0.00399826
REACTOME_PROLONGED_ERK_ACTIVATION_EVENTS	0.240515	0.000455948	0.00165732
REACTOME_SIGNALLING_TO_RAS	0.63004	3.58e-05	0.00186346
REACTOME_SIGNALING_BY_BMP	0.233482	0.00835936	0.0178577
REACTOME_CELL_SURFACE_INTERACTIONS_AT_THE_VASCULAR_WALL	0.821779	-0.0011422	6.11e-05
REACTOME_SIGNALLING_TO_ERKS	0.352467	0.00185232	0.0039496
REACTOME_P38MAPK_EVENTS	0.668485	-0.000982322	0.000220782
REACTOME_ACYL_CHAIN_REMODELLING_OF_PI	0.191512	0.0057395	0.00945991
REACTOME_TGF_BETA_RECEPTOR_SIGNALING_IN_EMT_EPITHELIAL_TO_MESENCHYMAL_TRANSITION	0.0261653	0.00473999	0.00593621
REACTOME_DOWNREGULATION_OF_TGF_BETA_RECEPTOR_SIGNALING	0.104072	0.011001	0.0176164
REACTOME_COLLAGEN_FORMATION	0.185395	0.00791718	0.0140725
REACTOME_SIGNALING_BY_FGFR_IN_DISEASE	0.706232	-0.00024075	0.00150331
REACTOME_HS_GAG_DEGRADATION	0.268119	0.000273933	0.00147553
REACTOME_SYNTHESIS_OF_PIPS_AT_THE_EARLY_ENDOSOME_MEMBRANE	0.241446	0.00286328	0.00498555
REACTOME_ACYL_CHAIN_REMODELLING_OF_PC	0.319259	0.00647001	0.0128305
REACTOME_SYNTHESIS_OF_PIPS_AT_THE_GOLGI_MEMBRANE	0.229408	0.00865711	0.0164469
REACTOME_TGF_BETA_RECEPTOR_SIGNALING_ACTIVATES_SMADS	0.369731	0.00401179	0.00799156
REACTOME_PHOSPHOLIPID_METABOLISM	0.248279	0.00040226	0.0016037
REACTOME_CS_DS_DEGRADATION	0.366207	-0.000219543	0.000982644
REACTOME_SYNTHESIS_OF_PA	0.366171	-0.000219391	0.000982795
REACTOME_SYNTHESIS_OF_PIPS_AT_THE_LATE_ENDOSOME_MEMBRANE	0.380096	0.00204776	0.00433725
REACTOME_SYNTHESIS_OF_PE	0.289828	0.00408278	0.00737583
REACTOME_GASTRIN_CREB_SIGNALLING_PATHWAY_VIA_PKC_AND_MAPK	0.243499	0.0047605	0.00849728
REACTOME_CHONDROITIN_SULFATE_BIOSYNTHESIS	0.687024	-0.000148341	0.00168838
REACTOME_HYALURONAN_UPTAKE_AND_DEGRADATION	0.0121256	0.00635306	0.00754735
REACTOME_SYNTHESIS_OF_PIPS_AT_THE_PLASMA_MEMBRANE	0.350011	-0.000150988	0.00105112
REACTOME_THE_ACTIVATION_OF_ARYLSULFATASES	0.404468	0.00145153	0.00353518
REACTOME_HYALURONAN_METABOLISM	0.0296548	0.00797612	0.0100384
REACTOME_KERATAN_SULFATE_BIOSYNTHESIS	0.40744	0.00129573	0.00331054
REACTOME_REVERSIBLE_HYDRATION_OF_CARBON_DIOXIDE	0.988392	-0.00120311	2.55e-07
REACTOME_PI_METABOLISM	0.303014	0.00253375	0.00476323
REACTOME_ABACAVIR_TRANSPORT_AND_METABOLISM	0.431111	-0.000456423	0.000746049
REACTOME_CHONDROITIN_SULFATE_DERMATAN_SULFATE_METABOLISM	0.408591	0.00219968	0.005018
REACTOME_SYNTHESIS_OF_PC	0.0263739	0.00472354	0.00591979
REACTOME_HS_GAG_BIOSYNTHESIS	0.35159	0.00342331	0.00684602
REACTOME_KERATAN_SULFATE_KERATIN_METABOLISM	0.506339	0.000694028	0.0026699
REACTOME_KERATAN_SULFATE_DEGRADATION	0.888644	-0.00117973	2.36e-05
REACTOME_HEPARAN_SULFATE_HEPARIN_HS_GAG_METABOLISM	0.266598	0.00514395	0.00897565
REACTOME_GLYCOSAMINOGLYCAN_METABOLISM	0.243881	0.00461697	0.00797513
REACTOME_ACYL_CHAIN_REMODELLING_OF_PG	0.373007	0.00244084	0.00510125
REACTOME_ACYL_CHAIN_REMODELLING_OF_PE	0.142132	0.0013908	0.00259105
REACTOME_ACYL_CHAIN_REMODELLING_OF_PS	0.153416	0.00125039	0.00245081
REACTOME_MHC_CLASS_II_ANTIGEN_PRESENTATION	0.643273	-0.000944829	0.00025823
REACTOME_GLYCEROPHOSPHOLIPID_BIOSYNTHESIS	0.311259	3.19e-05	0.00123382
REACTOME_A_TETRASACCHARIDE_LINKER_SEQUENCE_IS_REQUIRED_FOR_GAG_SYNTHESIS	0.109844	0.00614037	0.00882419
REACTOME_CDK_MEDIATED_PHOSPHORYLATION_AND_REMOVAL_OF_CDC6	0.568091	0.00214055	0.00665859
REACTOME_PLATELET_ADHESION_TO_EXPOSED_COLLAGEN	0.551468	-0.000775863	0.000426993
REACTOME_MICRORNA_MIRNA_BIOGENESIS	0.549845	-0.000772366	0.000430486
REACTOME_NUCLEAR_EVENTS_KINASE_AND_TRANSCRIPTION_FACTOR_ACTIVATION	0.164854	0.00111952	0.00232009
REACTOME_RETROGRADE_NEUROTROPHIN_SIGNALLING	0.438564	-0.000480262	0.000722238
REACTOME_ERKS_ARE_INACTIVATED	0.531175	0.00188694	0.00534545
REACTOME_NEGATIVE_REGULATION_OF_THE_PI3K_AKT_NETWORK	0.667929	-0.000981533	0.00022157
REACTOME_EGFR_DOWNREGULATION	0.434972	0.000849271	0.002625
REACTOME_PROCESSING_OF_CAPPED_INTRON_CONTAINING_PRE_MRNA	0.788135	-0.00111631	8.7e-05
REACTOME_PECAM1_INTERACTIONS	0.242096	0.00275899	0.00480932
REACTOME_TCR_SIGNALING	0.289162	0.00678888	0.0128284
REACTOME_REGULATION_OF_PYRUVATE_DEHYDROGENASE_PDH_COMPLEX	0.411019	0.00598899	0.0140929
REACTOME_DOWNSTREAM_TCR_SIGNALING	0.160599	0.00944996	0.015457
REACTOME_BASIGIN_INTERACTIONS	0.199718	0.000777069	0.00197806
REACTOME_AKT_PHOSPHORYLATES_TARGETS_IN_THE_CYTOSOL	0.72758	-0.00105709	0.0001461
REACTOME_GAB1_SIGNALOSOME	0.0916367	0.00222086	0.00342012
REACTOME_SHC1_EVENTS_IN_EGFR_SIGNALING	0.470199	-0.000574867	0.000627747
REACTOME_ACTIVATION_OF_THE_MRNA_UPON_BINDING_OF_THE_CAP_BINDING_COMPLEX_AND_EIFS_AND_SUBSEQUENT_BINDING_TO_43S	0.493886	0.00355304	0.00867796
REACTOME_PHOSPHORYLATION_OF_CD3_AND_TCR_ZETA_CHAINS	0.575571	-0.000825563	0.000377352
REACTOME_GLUTAMATE_NEUROTRANSMITTER_RELEASE_CYCLE	0.0205296	0.00524458	0.0064402
REACTOME_TRANSLOCATION_OF_ZAP_70_TO_IMMUNOLOGICAL_SYNAPSE	0.553803	-0.000780858	0.000422004
REACTOME_TIE2_SIGNALING	0.908622	-0.00118725	1.68e-05
REACTOME_GENERATION_OF_SECOND_MESSENGER_MOLECULES	0.406923	-0.000374579	0.000827794
REACTOME_GENERIC_TRANSCRIPTION_PATHWAY	0.909624	-0.00118784	1.55e-05
REACTOME_TRANSPORT_OF_MATURE_TRANSCRIPT_TO_CYTOPLASM	0.362533	-0.00020436	0.000997809
REACTOME_METABOLISM_OF_AMINO_ACIDS_AND_DERIVATIVES	0.195593	0.000813817	0.00201476
REACTOME_FATTY_ACYL_COA_BIOSYNTHESIS	0.661407	-0.000371362	0.00114591
REACTOME_P75NTR_RECRUITS_SIGNALLING_COMPLEXES	0.142239	0.00556777	0.00822898
REACTOME_BIOLOGICAL_OXIDATIONS	0.184471	0.00520649	0.00855344
REACTOME_REGULATED_PROTEOLYSIS_OF_P75NTR	0.577416	-0.000368606	0.00102966
REACTOME_TRANSMISSION_ACROSS_CHEMICAL_SYNAPSES	0.341656	0.000819044	0.00232855
REACTOME_CASPASE_MEDIATED_CLEAVAGE_OF_CYTOSKELETAL_PROTEINS	0.961584	-0.00120057	2.79e-06
REACTOME_XENOBIOTICS	0.409396	0.00191745	0.00423388
REACTOME_INTEGRIN_CELL_SURFACE_INTERACTIONS	0.666432	-0.0009794	0.0002237
REACTOME_CYTOCHROME_P450_ARRANGED_BY_SUBSTRATE_TYPE	0.530207	0.000916775	0.00306052
REACTOME_APOPTOTIC_CLEAVAGE_OF_CELL_ADHESION_PROTEINS	0.176896	0.00498165	0.00762229
REACTOME_NRAGE_SIGNALS_DEATH_THROUGH_JNK	0.488274	-0.000624483	0.00057819
REACTOME_SLBP_DEPENDENT_PROCESSING_OF_REPLICATION_DEPENDENT_HISTONE_PRE_MRNAS	0.157165	0.00465463	0.00703254
REACTOME_NRIF_SIGNALS_CELL_DEATH_FROM_THE_NUCLEUS	0.311204	3.22e-05	0.00123409
REACTOME_REGULATION_OF_APOPTOSIS	0.318564	0.0060058	0.0116014
REACTOME_NEURONAL_SYSTEM	0.124575	0.0118212	0.0202932
REACTOME_REGULATION_OF_BETA_CELL_DEVELOPMENT	0.448774	0.00120836	0.00330425
REACTOME_CELL_DEATH_SIGNALLING_VIA_NRAGE_NRIF_AND_NADE	0.639142	0.000300669	0.00233735
REACTOME_NEUROTRANSMITTER_RELEASE_CYCLE	0.0523531	0.00332433	0.00452226
REACTOME_P75_NTR_RECEPTOR_MEDIATED_SIGNALLING	0.597943	-0.000868153	0.000334813
REACTOME_AMINO_ACID_TRANSPORT_ACROSS_THE_PLASMA_MEMBRANE	0.786441	-0.00111488	8.84e-05
REACTOME_ENDOGENOUS_STEROLS	0.643518	-0.000945211	0.000257848
REACTOME_REGULATION_OF_GENE_EXPRESSION_IN_BETA_CELLS	0.232739	0.00448992	0.00728911
REACTOME_GLYCOLYSIS	0.523606	0.000431556	0.00219314
REACTOME_PROCESSIVE_SYNTHESIS_ON_THE_LAGGING_STRAND	0.286197	0.000166888	0.00136861
REACTOME_MRNA_CAPPING	0.528196	0.000678652	0.00270277
REACTOME_MITOCHONDRIAL_FATTY_ACID_BETA_OXIDATION	0.0349122	0.00414724	0.00534441
REACTOME_SIGNALING_BY_GPCR	0.319078	0.0016525	0.00346116
REACTOME_PEPTIDE_LIGAND_BINDING_RECEPTORS	0.165175	0.00437753	0.00671824
REACTOME_METABOLISM_OF_POLYAMINES	0.613537	0.00214865	0.00691521
REACTOME_NOTCH_HLH_TRANSCRIPTION_PATHWAY	0.0866636	0.00232885	0.00352798
REACTOME_INTEGRATION_OF_ENERGY_METABOLISM	0.32075	0.00308335	0.00590736
REACTOME_CELL_CYCLE_MITOTIC	0.837052	-0.00115238	5.09e-05
REACTOME_GLUCONEOGENESIS	0.336595	-9.09e-05	0.00111118
REACTOME_DOPAMINE_NEUROTRANSMITTER_RELEASE_CYCLE	0.22202	0.000592775	0.00179399
REACTOME_OPIOID_SIGNALLING	0.341577	-0.000113556	0.0010885
REACTOME_MITOCHONDRIAL_TRNA_AMINOACYLATION	0.601071	-0.000873848	0.000329126
REACTOME_CA_DEPENDENT_EVENTS	0.128848	0.00157307	0.0027731
REACTOME_ACETYLCHOLINE_NEUROTRANSMITTER_RELEASE_CYCLE	0.187868	0.000885131	0.00208599
REACTOME_ADENYLATE_CYCLASE_ACTIVATING_PATHWAY	0.478848	-0.000598991	0.000603652
REACTOME_ADENYLATE_CYCLASE_INHIBITORY_PATHWAY	0.126132	0.0103048	0.0166137
REACTOME_DARPP_32_EVENTS	0.805414	-0.00113001	7.34e-05
REACTOME_CHEMOKINE_RECEPTORS_BIND_CHEMOKINES	0.938615	-0.00119622	7.14e-06
REACTOME_CELL_CYCLE_CHECKPOINTS	0.913389	-0.00118911	1.42e-05
REACTOME_P130CAS_LINKAGE_TO_MAPK_SIGNALING_FOR_INTEGRINS	0.416774	-0.000408761	0.000793654
REACTOME_NOREPINEPHRINE_NEUROTRANSMITTER_RELEASE_CYCLE	0.100861	0.00203644	0.00323592
REACTOME_PEPTIDE_HORMONE_BIOSYNTHESIS	0.616703	0.00142604	0.00488505
REACTOME_G_PROTEIN_ACTIVATION	0.973639	-0.00120205	1.31e-06
REACTOME_ACETYLCHOLINE_BINDING_AND_DOWNSTREAM_EVENTS	0.0336958	0.0155435	0.0223785
REACTOME_ABC_FAMILY_PROTEINS_MEDIATED_TRANSPORT	0.504524	-0.000666556	0.000536168
REACTOME_TRNA_AMINOACYLATION	0.637694	-0.000936052	0.000266996
REACTOME_OLFACTORY_SIGNALING_PATHWAY	0.74924	-0.000539285	0.00102404
REACTOME_PKA_MEDIATED_PHOSPHORYLATION_OF_CREB	0.411245	0.00447001	0.00985938
REACTOME_RECRUITMENT_OF_NUMA_TO_MITOTIC_CENTROSOMES	0.474719	-0.000587563	0.000615066
REACTOME_NUCLEAR_RECEPTOR_TRANSCRIPTION_PATHWAY	0.39695	0.00313444	0.00664842
REACTOME_G1_PHASE	0.983625	-0.00120286	5.07e-07
REACTOME_GLUCAGON_SIGNALING_IN_METABOLIC_REGULATION	0.914157	-0.00118936	1.4e-05
REACTOME_SIGNALING_BY_PDGF	0.874811	-0.00117345	2.99e-05
REACTOME_ASSOCIATION_OF_TRIC_CCT_WITH_TARGET_PROTEINS_DURING_BIOSYNTHESIS	0.404882	-0.000367344	0.000835021
REACTOME_PREFOLDIN_MEDIATED_TRANSFER_OF_SUBSTRATE_TO_CCT_TRIC	0.15221	0.00316064	0.00485825
REACTOME_HORMONE_LIGAND_BINDING_RECEPTORS	0.809661	-0.00113343	6.99e-05
REACTOME_GPVI_MEDIATED_ACTIVATION_CASCADE	0.801913	-0.0011275	7.58e-05
REACTOME_PROTEIN_FOLDING	0.278689	0.00326208	0.00583345
REACTOME_FORMATION_OF_TUBULIN_FOLDING_INTERMEDIATES_BY_CCT_TRIC	0.128298	0.00600117	0.00876235
REACTOME_PEROXISOMAL_LIPID_METABOLISM	0.243569	0.000434586	0.00163599
REACTOME_POST_CHAPERONIN_TUBULIN_FOLDING_PATHWAY	0.0796713	0.00770767	0.0105562
REACTOME_STRIATED_MUSCLE_CONTRACTION	0.830778	-0.00114832	5.5e-05
REACTOME_METABOLISM_OF_NUCLEOTIDES	0.971108	-0.00120179	1.58e-06
REACTOME_AMINE_LIGAND_BINDING_RECEPTORS	0.371245	-0.000240016	0.000962196
REACTOME_DOWNSTREAM_SIGNAL_TRANSDUCTION	0.351054	0.0029147	0.00608911
REACTOME_MUSCLE_CONTRACTION	0.336324	0.00620788	0.012957
REACTOME_SEROTONIN_RECEPTORS	0.595392	-2.75e-05	0.00158116
REACTOME_MRNA_SPLICING	0.490395	-0.000630107	0.000572573
REACTOME_MRNA_SPLICING_MINOR_PATHWAY	0.553133	0.00344376	0.0101141
REACTOME_PROCESSING_OF_CAPPED_INTRONLESS_PRE_MRNA	0.376445	-0.000260749	0.000941487
REACTOME_PURINE_RIBONUCLEOSIDE_MONOPHOSPHATE_BIOSYNTHESIS	0.851761	-0.00116127	4.2e-05
REACTOME_CITRIC_ACID_CYCLE_TCA_CYCLE	0.845006	-0.0011573	4.6e-05
REACTOME_NUCLEOTIDE_EXCISION_REPAIR	0.523557	-0.000712978	0.000489802
REACTOME_AXON_GUIDANCE	0.0492617	0.0147898	0.0215864
REACTOME_G_ALPHA_Q_SIGNALLING_EVENTS	0.103488	0.0106271	0.0168813
REACTOME_P2Y_RECEPTORS	0.569757	0.000402954	0.00236269
REACTOME_NCAM1_INTERACTIONS	0.527859	-0.000723062	0.00047973
REACTOME_CLASS_C_3_METABOTROPIC_GLUTAMATE_PHEROMONE_RECEPTORS	0.69135	-0.00101336	0.000189781
REACTOME_REGULATION_OF_INSULIN_SECRETION	0.0493939	0.0130073	0.0186367
REACTOME_NCAM_SIGNALING_FOR_NEURITE_OUT_GROWTH	0.550699	-0.000774208	0.000428645
REACTOME_NUCLEOTIDE_LIKE_PURINERGIC_RECEPTORS	0.21533	0.00860474	0.0177429
REACTOME_EICOSANOID_LIGAND_BINDING_RECEPTORS	0.318995	0.00324414	0.00596273
REACTOME_CLASS_B_2_SECRETIN_FAMILY_RECEPTORS	0.401925	0.00409517	0.00885536
REACTOME_GLUCAGON_TYPE_LIGAND_RECEPTORS	0.285437	0.0054401	0.0103187
REACTOME_FANCONI_ANEMIA_PATHWAY	0.831554	-0.00114883	5.45e-05
REACTOME_TRAFFICKING_OF_GLUR2_CONTAINING_AMPA_RECEPTORS	0.313149	2.23e-05	0.00122422
REACTOME_SLC_MEDIATED_TRANSMEMBRANE_TRANSPORT	0.100661	0.0100586	0.0150779
REACTOME_CD28_CO_STIMULATION	0.299781	9.19e-05	0.00129375
REACTOME_SYNTHESIS_SECRETION_AND_DEACYLATION_OF_GHRELIN	0.940853	-0.00119673	6.63e-06
REACTOME_ADHERENS_JUNCTIONS_INTERACTIONS	0.427193	-0.000443635	0.000758821
REACTOME_CRMPS_IN_SEMA3A_SIGNALING	0.561996	-0.000798075	0.000404807
REACTOME_OTHER_SEMAPHORIN_INTERACTIONS	0.145292	0.00135026	0.00255056
REACTOME_PURINE_SALVAGE	0.471782	0.00136864	0.00361314
REACTOME_G_ALPHA_I_SIGNALLING_EVENTS	0.657544	-0.000966484	0.000236601
REACTOME_SEMA3A_PAK_DEPENDENT_AXON_REPULSION	0.544546	0.00275242	0.0071054
REACTOME_CD28_DEPENDENT_VAV1_PATHWAY	0.720042	-0.00104853	0.000154657
REACTOME_SEMA4D_IN_SEMAPHORIN_SIGNALING	0.729427	-0.00105901	0.000144814
REACTOME_SEMAPHORIN_INTERACTIONS	0.168494	0.00108003	0.00228066
REACTOME_SEMA4D_INDUCED_CELL_MIGRATION_AND_GROWTH_CONE_COLLAPSE	0.830066	-0.00114784	5.55e-05
REACTOME_SEMA3A_PLEXIN_REPULSION_SIGNALING_BY_INHIBITING_INTEGRIN_ADHESION	0.906005	-0.00118656	1.68e-05
REACTOME_LYSOSOME_VESICLE_BIOGENESIS	0.991418	-0.00120323	1.39e-07
REACTOME_SPHINGOLIPID_METABOLISM	0.265117	0.00210792	0.00396861
REACTOME_G_ALPHA_S_SIGNALLING_EVENTS	0.442049	-0.0004912	0.000711314
REACTOME_CELL_CELL_JUNCTION_ORGANIZATION	0.28104	0.000196536	0.00139822
REACTOME_G_ALPHA_Z_SIGNALLING_EVENTS	0.447506	0.00329957	0.00774571
REACTOME_COSTIMULATION_BY_THE_CD28_FAMILY	0.261943	0.000312587	0.00151414
REACTOME_CD28_DEPENDENT_PI3K_AKT_SIGNALING	0.398323	0.00496331	0.0112233
REACTOME_TIGHT_JUNCTION_INTERACTIONS	0.47567	-0.00059021	0.000612422
REACTOME_TRANSPORT_OF_INORGANIC_CATIONS_ANIONS_AND_AMINO_ACIDS_OLIGOPEPTIDES	0.504815	-0.000667288	0.000535437
REACTOME_GOLGI_ASSOCIATED_VESICLE_BIOGENESIS	0.160338	0.00116992	0.00237044
REACTOME_CTLA4_INHIBITORY_SIGNALING	0.212216	0.000670956	0.00187207
REACTOME_BRANCHED_CHAIN_AMINO_ACID_CATABOLISM	0.269388	0.00458812	0.00803331
REACTOME_FORMATION_OF_FIBRIN_CLOT_CLOTTING_CASCADE	0.493147	0.00033068	0.00194626
REACTOME_DEADENYLATION_OF_MRNA	0.259883	0.00291505	0.00513866
REACTOME_MRNA_DECAY_BY_5_TO_3_EXORIBONUCLEASE	0.21277	0.00230861	0.00396833
REACTOME_SIGNAL_AMPLIFICATION	0.995212	-0.00120333	4.35e-08
REACTOME_ZINC_TRANSPORTERS	0.208724	0.000699849	0.00190093
REACTOME_METAL_ION_SLC_TRANSPORTERS	0.472555	-0.000581509	0.000621113
REACTOME_SMOOTH_MUSCLE_CONTRACTION	0.962369	-0.00120069	2.68e-06
REACTOME_MRNA_DECAY_BY_3_TO_5_EXORIBONUCLEASE	0.842623	-0.00115585	4.75e-05
REACTOME_DEADENYLATION_DEPENDENT_MRNA_DECAY	0.299159	9.53e-05	0.00129708
REACTOME_THROMBOXANE_SIGNALLING_THROUGH_TP_RECEPTOR	0.566714	-0.000807775	0.000395119
REACTOME_CELL_EXTRACELLULAR_MATRIX_INTERACTIONS	0.287514	0.000159429	0.00136116
REACTOME_CELL_JUNCTION_ORGANIZATION	0.692726	0.000253087	0.00240913
REACTOME_PYRUVATE_METABOLISM	0.523993	0.000213772	0.00180746
REACTOME_PURINE_CATABOLISM	0.771895	-0.000577209	0.000999816
REACTOME_METABOLISM_OF_RNA	0.859288	-0.00116548	3.78e-05
REACTOME_MITOTIC_G1_G1_S_PHASES	0.757662	-0.000525868	0.00107261
REACTOME_REGULATION_OF_MITOTIC_CELL_CYCLE	0.599862	0.0019929	0.00685433
REACTOME_TAK1_ACTIVATES_NFKB_BY_PHOSPHORYLATION_AND_ACTIVATION_OF_IKKS_COMPLEX	0.0955016	0.00649315	0.00902998
REACTOME_MYOGENESIS	0.861809	-0.00116684	3.65e-05
REACTOME_ACTIVATION_OF_KAINATE_RECEPTORS_UPON_GLUTAMATE_BINDING	0.514593	-0.000691487	0.000511268
REACTOME_IONOTROPIC_ACTIVITY_OF_KAINATE_RECEPTORS	0.231763	0.000519056	0.00172036
REACTOME_MAPK_TARGETS_NUCLEAR_EVENTS_MEDIATED_BY_MAP_KINASES	0.277896	0.004009	0.00711664
REACTOME_GPCR_LIGAND_BINDING	0.143795	0.00803647	0.0127442
REACTOME_JNK_C_JUN_KINASES_PHOSPHORYLATION_AND_ACTIVATION_MEDIATED_BY_ACTIVATED_HUMAN_TAK1	0.112619	0.00412781	0.00591279
REACTOME_THROMBIN_SIGNALLING_THROUGH_PROTEINASE_ACTIVATED_RECEPTORS_PARS	0.336542	0.00218871	0.00440179
REACTOME_ENERGY_DEPENDENT_REGULATION_OF_MTOR_BY_LKB1_AMPK	0.818822	-0.00114012	6.32e-05
REACTOME_MITOTIC_G2_G2_M_PHASES	0.904872	-0.00118615	1.72e-05
REACTOME_ACTIVATED_TAK1_MEDIATES_P38_MAPK_ACTIVATION	0.073107	0.00690009	0.00932478
REACTOME_DNA_REPAIR	0.587464	-0.000848614	0.000354329
REACTOME_EFFECTS_OF_PIP2_HYDROLYSIS	0.513083	-0.000687802	0.000514948
REACTOME_POST_TRANSLATIONAL_PROTEIN_MODIFICATION	0.527523	0.000157296	0.00172457
REACTOME_CHROMOSOME_MAINTENANCE	0.737122	-0.00106755	0.000135659
REACTOME_L1CAM_INTERACTIONS	0.516817	0.00104612	0.0032088
REACTOME_INTERACTION_BETWEEN_L1_AND_ANKYRINS	0.862952	-0.000782894	0.000761965
REACTOME_SIGNAL_TRANSDUCTION_BY_L1	0.495484	0.00235554	0.00614905
REACTOME_TRANSPORT_OF_VITAMINS_NUCLEOSIDES_AND_RELATED_MOLECULES	0.331622	-6.77e-05	0.00113427
REACTOME_ORGANIC_CATION_ANION_ZWITTERION_TRANSPORT	0.48796	-0.000623645	0.000579027
REACTOME_DCC_MEDIATED_ATTRACTIVE_SIGNALING	0.168324	0.00108185	0.00228247
REACTOME_RECYCLING_PATHWAY_OF_L1	0.502913	0.00360754	0.00915233
REACTOME_SYNTHESIS_OF_SUBSTRATES_IN_N_GLYCAN_BIOSYTHESIS	0.055106	0.00322164	0.00441969
REACTOME_RESPIRATORY_ELECTRON_TRANSPORT	0.848595	-0.00115943	4.39e-05
REACTOME_ASPARAGINE_N_LINKED_GLYCOSYLATION	0.0757312	0.00695442	0.00942852
REACTOME_ASSEMBLY_OF_THE_PRE_REPLICATIVE_COMPLEX	0.989938	-0.00120318	1.91e-07
REACTOME_BIOSYNTHESIS_OF_THE_N_GLYCAN_PRECURSOR_DOLICHOL_LIPID_LINKED_OLIGOSACCHARIDE_LLO_AND_TRANSFER_TO_A_NASCENT_PROTEIN	0.0275845	0.00463069	0.00582705
REACTOME_CGMP_EFFECTS	0.0738073	0.00888275	0.0124148
REACTOME_REGULATION_OF_SIGNALING_BY_CBL	0.769726	-0.00110007	0.000103177
REACTOME_CALNEXIN_CALRETICULIN_CYCLE	0.679168	-0.000997166	0.000205956
REACTOME_PASSIVE_TRANSPORT_BY_AQUAPORINS	0.329713	0.00148484	0.00324435
REACTOME_NITRIC_OXIDE_STIMULATES_GUANYLATE_CYCLASE	0.0591102	0.00934952	0.0131607
REACTOME_PLATELET_HOMEOSTASIS	0.181225	0.000949235	0.00215002
REACTOME_N_GLYCAN_TRIMMING_IN_THE_ER_AND_CALNEXIN_CALRETICULIN_CYCLE	0.704823	-0.00103038	0.000172776
REACTOME_PLATELET_SENSITIZATION_BY_LDL	0.198319	0.00281889	0.00469952
REACTOME_AQUAPORIN_MEDIATED_TRANSPORT	0.699644	-0.000220572	0.0015179
REACTOME_RAP1_SIGNALLING	0.0369068	0.00403236	0.00522944
REACTOME_PLATELET_CALCIUM_HOMEOSTASIS	0.582411	-0.000838935	0.000363996
REACTOME_PROSTACYCLIN_SIGNALLING_THROUGH_PROSTACYCLIN_RECEPTOR	0.9141	-0.00118934	1.4e-05
REACTOME_GABA_SYNTHESIS_RELEASE_REUPTAKE_AND_DEGRADATION	0.601827	8.85e-05	0.00181508
REACTOME_INCRETIN_SYNTHESIS_SECRETION_AND_INACTIVATION	0.768878	-0.00109928	0.000103961
REACTOME_TRANSPORT_OF_ORGANIC_ANIONS	0.645086	0.00180798	0.00651565
REACTOME_IRAK1_RECRUITS_IKK_COMPLEX	0.0855921	0.002353	0.00355209
REACTOME_TRAF6_MEDIATED_IRF7_ACTIVATION	0.710779	-0.00103762	0.000165549
REACTOME_CIRCADIAN_CLOCK	0.54659	-0.000765297	0.000437546
REACTOME_FACTORS_INVOLVED_IN_MEGAKARYOCYTE_DEVELOPMENT_AND_PLATELET_PRODUCTION	0.601783	-0.000875135	0.00032784
REACTOME_REGULATION_OF_IFNG_SIGNALING	0.542019	0.00264402	0.00754955
REACTOME_REGULATION_OF_MRNA_STABILITY_BY_PROTEINS_THAT_BIND_AU_RICH_ELEMENTS	0.815039	-0.0011374	6.59e-05
REACTOME_TRAF3_DEPENDENT_IRF_ACTIVATION_PATHWAY	0.88216	-0.00117688	2.65e-05
REACTOME_GABA_B_RECEPTOR_ACTIVATION	0.544978	0.00102699	0.00326158
REACTOME_TRANSPORT_TO_THE_GOLGI_AND_SUBSEQUENT_MODIFICATION	0.164579	0.00401696	0.00620857
REACTOME_IRON_UPTAKE_AND_TRANSPORT	0.6541	-0.000148634	0.00153005
REACTOME_INTERFERON_GAMMA_SIGNALING	0.880674	-0.0011762	2.71e-05
REACTOME_N_GLYCAN_ANTENNAE_ELONGATION	0.042181	0.00844444	0.011136
REACTOME_TRAF6_MEDIATED_IRF7_ACTIVATION_IN_TLR7_8_OR_9_SIGNALING	0.0165508	0.0119073	0.0146657
REACTOME_ACTIVATION_OF_IRF3_IRF7_MEDIATED_BY_TBK1_IKK_EPSILON	0.0976393	0.00209868	0.00329808
REACTOME_ION_TRANSPORT_BY_P_TYPE_ATPASES	0.210184	0.000687698	0.00188879
REACTOME_INTERFERON_ALPHA_BETA_SIGNALING	0.784178	-0.00111295	9.03e-05
REACTOME_ADVANCED_GLYCOSYLATION_ENDPRODUCT_RECEPTOR_SIGNALING	0.0920268	0.0024286	0.00367208
REACTOME_GABA_RECEPTOR_ACTIVATION	0.219436	0.00443809	0.00708607
REACTOME_KINESINS	0.472758	0.000784581	0.00271155
REACTOME_N_GLYCAN_ANTENNAE_ELONGATION_IN_THE_MEDIAL_TRANS_GOLGI	0.44479	-0.00049971	0.000702814
REACTOME_REGULATION_OF_IFNA_SIGNALING	0.295223	0.000116598	0.00131838
REACTOME_INTERFERON_SIGNALING	0.633477	7.7e-05	0.00197334
REACTOME_TRANSFERRIN_ENDOCYTOSIS_AND_RECYCLING	0.990048	-0.00120318	1.87e-07
REACTOME_DSCAM_INTERACTIONS	0.269002	0.000268494	0.00147009
REACTOME_ION_CHANNEL_TRANSPORT	0.529054	-0.000725837	0.000476958
REACTOME_IKK_COMPLEX_RECRUITMENT_MEDIATED_BY_RIP1	0.474745	-0.000587636	0.000614993
REACTOME_FORMATION_OF_INCISION_COMPLEX_IN_GG_NER	0.973595	-0.00120205	1.32e-06
REACTOME_TRANSCRIPTIONAL_REGULATION_OF_WHITE_ADIPOCYTE_DIFFERENTIATION	0.313381	0.00516985	0.0106292
REACTOME_ENDOSOMAL_SORTING_COMPLEX_REQUIRED_FOR_TRANSPORT_ESCRT	0.109197	0.0078585	0.0115884
REACTOME_MEIOTIC_RECOMBINATION	0.28285	0.000186055	0.00138776
REACTOME_PLATELET_AGGREGATION_PLUG_FORMATION	0.707517	-0.00103368	0.000169486
REACTOME_SIGNALING_BY_NOTCH	0.613369	0.00153853	0.00488975
REACTOME_LAGGING_STRAND_SYNTHESIS	0.714146	-0.00104163	0.000161541
REACTOME_INHIBITION_OF_REPLICATION_INITIATION_OF_DAMAGED_DNA_BY_RB1_E2F1	0.929691	-0.00119398	9.37e-06
REACTOME_ETHANOL_OXIDATION	0.73012	-0.000354179	0.00137371
REACTOME_SYNTHESIS_OF_VERY_LONG_CHAIN_FATTY_ACYL_COAS	0.0777024	0.00254148	0.00374035
REACTOME_DNA_REPLICATION	0.820742	-0.00114148	6.18e-05
REACTOME_E2F_MEDIATED_REGULATION_OF_DNA_REPLICATION	0.898289	-0.00118367	1.97e-05
REACTOME_METABOLISM_OF_CARBOHYDRATES	0.0460813	0.0111542	0.015104
REACTOME_SIGNALING_BY_INSULIN_RECEPTOR	0.14722	0.001326	0.00252633
REACTOME_HEMOSTASIS	0.705423	-0.000543155	0.000934404
REACTOME_HIV_INFECTION	0.885886	-0.00117854	2.48e-05
REACTOME_HIV_LIFE_CYCLE	0.844119	-0.00115676	4.66e-05
REACTOME_EARLY_PHASE_OF_HIV_LIFE_CYCLE	0.283872	0.000180175	0.00138188
REACTOME_HOST_INTERACTIONS_OF_HIV_FACTORS	0.954789	-0.0011995	3.87e-06
REACTOME_VIRAL_MESSENGER_RNA_SYNTHESIS	0.467097	-0.000566042	0.000636562
REACTOME_INTERACTIONS_OF_VPR_WITH_HOST_CELLULAR_PROTEINS	0.447002	-0.000506518	0.000696014
REACTOME_ACTIVATION_OF_ATR_IN_RESPONSE_TO_REPLICATION_STRESS	0.691463	-0.00101351	0.000189635
REACTOME_UNWINDING_OF_DNA	0.803156	-0.00112847	7.48e-05
REACTOME_GLUCURONIDATION	0.561351	0.00168494	0.00511041
REACTOME_INNATE_IMMUNE_SYSTEM	0.0875722	0.011399	0.0171365
REACTOME_MITOTIC_PROMETAPHASE	0.686745	-0.00100269	0.00020289
REACTOME_G1_S_SPECIFIC_TRANSCRIPTION	0.611103	-0.000891698	0.000311297
REACTOME_SIGNALING_BY_TGF_BETA_RECEPTOR_COMPLEX	0.669317	0.00121217	0.00497919
REACTOME_PHOSPHORYLATION_OF_THE_APC_C	0.777154	-0.000520677	0.0011426
REACTOME_CYTOSOLIC_SULFONATION_OF_SMALL_MOLECULES	0.194301	0.0090097	0.0163214
REACTOME_GLUTATHIONE_CONJUGATION	0.0751071	0.00260802	0.00380681
REACTOME_COMPLEMENT_CASCADE	0.591353	0.00143997	0.00479592
REACTOME_MTORC1_MEDIATED_SIGNALLING	0.609326	-0.000888582	0.000314409
REACTOME_ACTIVATION_OF_BH3_ONLY_PROTEINS	0.565292	-0.000804868	0.000398023
REACTOME_GLUCOSE_METABOLISM	0.688187	-0.00100923	0.000193906
REACTOME_VOLTAGE_GATED_POTASSIUM_CHANNELS	0.180878	0.00776806	0.0124803
REACTOME_ADAPTIVE_IMMUNE_SYSTEM	0.51581	-0.000694443	0.000508315
REACTOME_NOD1_2_SIGNALING_PATHWAY	0.196917	0.00468421	0.00740258
REACTOME_CYTOKINE_SIGNALING_IN_IMMUNE_SYSTEM	0.41942	0.00285136	0.00703035
REACTOME_MEIOTIC_SYNAPSIS	0.270508	0.00401934	0.0070245
REACTOME_THE_NLRP3_INFLAMMASOME	0.0240494	0.00491492	0.00611093
REACTOME_CLASS_I_MHC_MEDIATED_ANTIGEN_PROCESSING_PRESENTATION	0.679125	0.000371482	0.00259159
REACTOME_INFLAMMASOMES	0.0344637	0.00417246	0.00536936
REACTOME_POTASSIUM_CHANNELS	0.513244	-0.000688196	0.000514554
REACTOME_NUCLEOTIDE_BINDING_DOMAIN_LEUCINE_RICH_REPEAT_CONTAINING_RECEPTOR_NLR_SIGNALING_PATHWAYS	0.651529	-5.06e-05	0.00171078
REACTOME_TELOMERE_MAINTENANCE	0.983482	-0.00120285	5.16e-07
REACTOME_PLATELET_ACTIVATION_SIGNALING_AND_AGGREGATION	0.943073	-0.00119722	6.14e-06
REACTOME_CREATION_OF_C4_AND_C2_ACTIVATORS	0.397357	0.00530758	0.0115017
REACTOME_APC_CDC20_MEDIATED_DEGRADATION_OF_NEK2A	0.693927	-0.000109321	0.00172694
REACTOME_INITIAL_TRIGGERING_OF_COMPLEMENT	0.105107	0.0108829	0.0168084
REACTOME_EXTENSION_OF_TELOMERES	0.706103	-0.00103195	0.000171208
REACTOME_G2_M_CHECKPOINTS	0.923794	-0.00119234	1.1e-05
REACTOME_G2_M_DNA_DAMAGE_CHECKPOINT	0.952583	-0.00119911	4.26e-06
REACTOME_S_PHASE	0.956409	-0.00119977	3.6e-06
REACTOME_TRYPTOPHAN_CATABOLISM	0.29185	0.000135157	0.00133692
REACTOME_DNA_STRAND_ELONGATION	0.75683	-0.00108779	0.000115443
REACTOME_CHOLESTEROL_BIOSYNTHESIS	0.00966543	0.00683517	0.00802887
REACTOME_FGFR2C_LIGAND_BINDING_AND_ACTIVATION	0.0611584	0.0128602	0.0187236
REACTOME_METABOLISM_OF_PORPHYRINS	0.567176	-0.000808448	0.000394591
REACTOME_VIF_MEDIATED_DEGRADATION_OF_APOBEC3G	0.397152	0.00481567	0.0106637
REACTOME_SIGNALING_BY_FGFR	0.070311	0.00273773	0.00393636
REACTOME_FGFR1_LIGAND_BINDING_AND_ACTIVATION	0.658553	0.00184718	0.00730509
REACTOME_GAP_JUNCTION_ASSEMBLY	0.0574368	0.0101496	0.013955
REACTOME_SYNTHESIS_OF_GLYCOSYLPHOSPHATIDYLINOSITOL_GPI	0.920869	-0.00119147	1.19e-05
REACTOME_INTRINSIC_PATHWAY_FOR_APOPTOSIS	0.985861	-0.00120299	3.78e-07
REACTOME_APOPTOTIC_EXECUTION_PHASE	0.315864	0.00122166	0.00282046
NAKAMURA_CANCER_MICROENVIRONMENT_UP	0.879817	-0.00117581	2.75e-05
NAKAMURA_CANCER_MICROENVIRONMENT_DN	0.50995	-0.000680095	0.000522645
WEST_ADRENOCORTICAL_TUMOR_MARKERS_UP	0.751331	-0.00108232	0.000120903
WEST_ADRENOCORTICAL_TUMOR_MARKERS_DN	0.237469	0.000477594	0.00167894
WINTER_HYPOXIA_UP	0.352915	0.00324541	0.00631021
WINTER_HYPOXIA_DN	0.792154	-0.00111966	8.36e-05
PARENT_MTOR_SIGNALING_UP	0.312173	2.73e-05	0.00122916
PARENT_MTOR_SIGNALING_DN	0.799031	-0.00112523	7.8e-05
PYEON_HPV_POSITIVE_TUMORS_UP	0.743273	-0.000443476	0.00119457
PYEON_HPV_POSITIVE_TUMORS_DN	0.405138	-0.000368253	0.000834113
NAKAMURA_TUMOR_ZONE_PERIPHERAL_VS_CENTRAL_UP	0.14455	0.00135968	0.00255997
NAKAMURA_TUMOR_ZONE_PERIPHERAL_VS_CENTRAL_DN	0.514707	-0.000691764	0.000510991
PICCALUGA_ANGIOIMMUNOBLASTIC_LYMPHOMA_UP	0.67391	-0.000989936	0.000213176
PICCALUGA_ANGIOIMMUNOBLASTIC_LYMPHOMA_DN	0.325805	0.00554879	0.0109618
LU_TUMOR_VASCULATURE_UP	0.638	-0.000936536	0.000266512
LU_TUMOR_VASCULATURE_DN	0.743326	-0.00107411	0.0001291
KORKOLA_EMBRYONAL_CARCINOMA_UP	0.623165	-0.00091234	0.000290679
KORKOLA_TERATOMA_UP	0.480675	0.000895819	0.00291752
KORKOLA_YOLK_SAC_TUMOR_UP	0.377663	0.00263726	0.00544991
KORKOLA_SEMINOMA_UP	0.805734	-0.00113046	7.28e-05
WATANABE_RECTAL_CANCER_RADIOTHERAPY_RESPONSIVE_UP	0.423474	0.00162898	0.00384861
WATANABE_RECTAL_CANCER_RADIOTHERAPY_RESPONSIVE_DN	0.17083	0.0010552	0.00225586
HOLLMANN_APOPTOSIS_VIA_CD40_UP	0.610338	0.00173339	0.0062335
HOLLMANN_APOPTOSIS_VIA_CD40_DN	0.456098	0.000850435	0.00277137
LIU_PROSTATE_CANCER_UP	0.364062	-0.000210705	0.000991471
LIU_PROSTATE_CANCER_DN	0.637337	0.00128521	0.00537511
LIU_SOX4_TARGETS_UP	0.180515	0.00952751	0.0165183
LIU_SOX4_TARGETS_DN	0.230094	0.000531419	0.0017327
ONKEN_UVEAL_MELANOMA_UP	0.356081	0.00161614	0.00363151
ONKEN_UVEAL_MELANOMA_DN	0.664753	-0.000976993	0.000226105
BERTUCCI_MEDULLARY_VS_DUCTAL_BREAST_CANCER_UP	0.612676	0.000129511	0.00197827
BERTUCCI_MEDULLARY_VS_DUCTAL_BREAST_CANCER_DN	0.916627	-0.00119016	1.32e-05
SCHUETZ_BREAST_CANCER_DUCTAL_INVASIVE_UP	0.767531	-0.00109803	0.000105212
SCHUETZ_BREAST_CANCER_DUCTAL_INVASIVE_DN	0.430666	0.00224025	0.00490213
DAVICIONI_PAX_FOXO1_SIGNATURE_IN_ARMS_UP	0.997971	-0.00120336	7.79e-09
DAVICIONI_PAX_FOXO1_SIGNATURE_IN_ARMS_DN	0.692135	-0.00101438	0.000188764
FOURNIER_ACINAR_DEVELOPMENT_EARLY_UP	0.952817	-0.00119915	4.22e-06
FOURNIER_ACINAR_DEVELOPMENT_LATE_UP	0.36701	-0.000222832	0.000979359
FOURNIER_ACINAR_DEVELOPMENT_LATE_DN	0.398426	0.000571377	0.00210267
NAM_FXYD5_TARGETS_DN	0.0462345	0.00357459	0.00477222
FRASOR_TAMOXIFEN_RESPONSE_UP	0.864341	-0.00116818	3.51e-05
KIM_RESPONSE_TO_TSA_AND_DECITABINE_UP	0.22445	0.00522146	0.00866334
SENGUPTA_NASOPHARYNGEAL_CARCINOMA_UP	0.687283	-0.00100804	0.000195096
SENGUPTA_NASOPHARYNGEAL_CARCINOMA_DN	0.295387	0.00781311	0.0169102
WATANABE_COLON_CANCER_MSI_VS_MSS_UP	0.73994	-0.000440306	0.00118141
WATANABE_COLON_CANCER_MSI_VS_MSS_DN	0.298412	9.93e-05	0.0013011
KOBAYASHI_EGFR_SIGNALING_6HR_DN	0.691494	-0.000899488	0.000364078
SOTIRIOU_BREAST_CANCER_GRADE_1_VS_3_UP	0.812924	-0.00113586	6.74e-05
SOTIRIOU_BREAST_CANCER_GRADE_1_VS_3_DN	0.186516	0.00155655	0.00292718
GAZDA_DIAMOND_BLACKFAN_ANEMIA_ERYTHROID_UP	0.118438	0.00520361	0.0074855
GAZDA_DIAMOND_BLACKFAN_ANEMIA_ERYTHROID_DN	0.107309	0.00431614	0.00614533
GAZDA_DIAMOND_BLACKFAN_ANEMIA_MYELOID_UP	0.499495	-0.000653783	0.000548926
GAZDA_DIAMOND_BLACKFAN_ANEMIA_MYELOID_DN	0.636118	-0.000933539	0.000269506
GAZDA_DIAMOND_BLACKFAN_ANEMIA_PROGENITOR_UP	0.284597	0.0061561	0.0122268
GAZDA_DIAMOND_BLACKFAN_ANEMIA_PROGENITOR_DN	0.482204	-0.000608161	0.000594493
CHEMNITZ_RESPONSE_TO_PROSTAGLANDIN_E2_UP	0.990729	-0.00120321	1.63e-07
CHEMNITZ_RESPONSE_TO_PROSTAGLANDIN_E2_DN	0.612413	-0.000893983	0.000309015
IGARASHI_ATF4_TARGETS_DN	0.728634	-0.00105827	0.000144926
ZHONG_RESPONSE_TO_AZACITIDINE_AND_TSA_UP	0.85898	-0.00116531	3.8e-05
ZHONG_RESPONSE_TO_AZACITIDINE_AND_TSA_DN	0.946951	-0.00119803	5.33e-06
DAVICIONI_MOLECULAR_ARMS_VS_ERMS_UP	0.194153	0.000826855	0.00202778
DAVICIONI_MOLECULAR_ARMS_VS_ERMS_DN	0.755937	-0.00108691	0.00011632
DAVICIONI_TARGETS_OF_PAX_FOXO1_FUSIONS_UP	0.666297	-0.000979207	0.000223893
DAVICIONI_TARGETS_OF_PAX_FOXO1_FUSIONS_DN	0.5075	-0.000674012	0.000528721
DAVICIONI_RHABDOMYOSARCOMA_PAX_FOXO1_FUSION_UP	0.814013	-0.00113665	6.66e-05
DAVICIONI_RHABDOMYOSARCOMA_PAX_FOXO1_FUSION_DN	0.835818	-0.00115159	5.17e-05
SENGUPTA_NASOPHARYNGEAL_CARCINOMA_WITH_LMP1_UP	0.942771	-0.00119716	6.21e-06
SENGUPTA_NASOPHARYNGEAL_CARCINOMA_WITH_LMP1_DN	0.701046	-0.000631022	0.000786597
TURASHVILI_BREAST_NORMAL_DUCTAL_VS_LOBULAR_UP	0.395016	-0.00033161	0.000870712
TURASHVILI_BREAST_DUCTAL_CARCINOMA_VS_DUCTAL_NORMAL_UP	0.20917	0.00069613	0.00189722
TURASHVILI_BREAST_DUCTAL_CARCINOMA_VS_DUCTAL_NORMAL_DN	0.288219	0.00393736	0.0072167
TURASHVILI_BREAST_DUCTAL_CARCINOMA_VS_LOBULAR_NORMAL_UP	0.245405	0.0022456	0.00402613
TURASHVILI_BREAST_DUCTAL_CARCINOMA_VS_LOBULAR_NORMAL_DN	0.0820542	0.00945792	0.0136022
TURASHVILI_BREAST_CARCINOMA_DUCTAL_VS_LOBULAR_UP	0.245236	0.000423055	0.00162447
TURASHVILI_BREAST_LOBULAR_CARCINOMA_VS_DUCTAL_NORMAL_UP	0.0334308	0.0158402	0.0222434
TURASHVILI_BREAST_LOBULAR_CARCINOMA_VS_DUCTAL_NORMAL_DN	0.623151	-0.000245958	0.00128114
TURASHVILI_BREAST_LOBULAR_CARCINOMA_VS_LOBULAR_NORMAL_UP	0.903989	-0.00118583	1.75e-05
TURASHVILI_BREAST_LOBULAR_CARCINOMA_VS_LOBULAR_NORMAL_DN	0.0738481	0.00264119	0.00383994
CHANDRAN_METASTASIS_TOP50_UP	0.244361	0.000429092	0.0016305
CHANDRAN_METASTASIS_TOP50_DN	0.127143	0.00772009	0.0116707
WILCOX_RESPONSE_TO_PROGESTERONE_UP	0.893285	-0.00118168	2.17e-05
WILCOX_RESPONSE_TO_PROGESTERONE_DN	0.193526	0.000832572	0.00203349
FULCHER_INFLAMMATORY_RESPONSE_LECTIN_VS_LPS_UP	0.47968	0.00319519	0.00772306
FULCHER_INFLAMMATORY_RESPONSE_LECTIN_VS_LPS_DN	0.68807	-0.00100846	0.000195269
GARY_CD5_TARGETS_UP	0.220621	0.000603676	0.00180487
GARY_CD5_TARGETS_DN	0.485798	-0.000617865	0.000584801
ZHOU_INFLAMMATORY_RESPONSE_LIVE_UP	0.883052	-0.00117728	2.61e-05
ZHOU_INFLAMMATORY_RESPONSE_LIVE_DN	0.99031	-0.00120319	1.78e-07
SAMOLS_TARGETS_OF_KHSV_MIRNAS_DN	0.508041	0.000606668	0.00243831
HOOI_ST7_TARGETS_UP	0.485943	0.00346596	0.008508
HOOI_ST7_TARGETS_DN	0.225008	0.000569761	0.001771
PRAMOONJAGO_SOX4_TARGETS_UP	0.0608541	0.0030237	0.00422199
PRAMOONJAGO_SOX4_TARGETS_DN	0.529863	-2.41e-05	0.00146021
PUIFFE_INVASION_INHIBITED_BY_ASCITES_UP	0.597578	-0.000867485	0.000335481
PUIFFE_INVASION_INHIBITED_BY_ASCITES_DN	0.290035	0.00148351	0.00311257
PIEPOLI_LGI1_TARGETS_UP	0.754783	-0.000434539	0.00125377
PIEPOLI_LGI1_TARGETS_DN	0.75014	-0.00108112	0.000122104
THUM_SYSTOLIC_HEART_FAILURE_UP	0.334198	-7.98e-05	0.00112225
THUM_SYSTOLIC_HEART_FAILURE_DN	0.855037	-0.00116313	4.02e-05
CASORELLI_ACUTE_PROMYELOCYTIC_LEUKEMIA_UP	0.793165	-0.00112049	8.28e-05
CASORELLI_ACUTE_PROMYELOCYTIC_LEUKEMIA_DN	0.842046	-0.0011555	4.78e-05
CORRE_MULTIPLE_MYELOMA_UP	0.984105	-0.00120289	4.78e-07
CORRE_MULTIPLE_MYELOMA_DN	0.555946	0.00046984	0.00244268
HUTTMANN_B_CLL_POOR_SURVIVAL_UP	0.735359	-0.00106565	0.000137556
HUTTMANN_B_CLL_POOR_SURVIVAL_DN	0.34953	0.000682665	0.00215989
DIAZ_CHRONIC_MEYLOGENOUS_LEUKEMIA_UP	0.40565	0.000771154	0.00240502
DIAZ_CHRONIC_MEYLOGENOUS_LEUKEMIA_DN	0.692016	-0.00101422	0.000188919
CASORELLI_APL_SECONDARY_VS_DE_NOVO_UP	0.808497	-0.00113256	7.07e-05
DEURIG_T_CELL_PROLYMPHOCYTIC_LEUKEMIA_UP	0.450366	-0.000516772	0.000685772
DEURIG_T_CELL_PROLYMPHOCYTIC_LEUKEMIA_DN	0.606935	-0.000884358	0.000318628
LIU_CMYB_TARGETS_UP	0.0314322	0.00729858	0.0090377
LIU_VMYB_TARGETS_UP	0.215521	0.000644133	0.00184528
LIU_TARGETS_OF_VMYB_VS_CMYB_UP	0.894591	-0.00118221	2.11e-05
LIU_TARGETS_OF_VMYB_VS_CMYB_DN	0.772223	-0.00110236	0.000100889
CHARAFE_BREAST_CANCER_LUMINAL_VS_BASAL_UP	0.462909	0.0015916	0.00446058
CHARAFE_BREAST_CANCER_LUMINAL_VS_BASAL_DN	0.807047	-0.00113146	7.18e-05
CHARAFE_BREAST_CANCER_LUMINAL_VS_MESENCHYMAL_UP	0.205977	0.000722976	0.00192403
CHARAFE_BREAST_CANCER_LUMINAL_VS_MESENCHYMAL_DN	0.790249	-0.00111808	8.52e-05
CHARAFE_BREAST_CANCER_BASAL_VS_MESENCHYMAL_UP	0.531252	0.000469122	0.00232561
CHARAFE_BREAST_CANCER_BASAL_VS_MESENCHYMAL_DN	0.74657	-0.00107748	0.000125742
DOANE_BREAST_CANCER_CLASSES_UP	0.17567	0.00383958	0.00601054
DOANE_BREAST_CANCER_CLASSES_DN	0.496009	-0.000644798	0.0005579
DOANE_RESPONSE_TO_ANDROGEN_UP	0.85253	-0.00116171	4.16e-05
DOANE_RESPONSE_TO_ANDROGEN_DN	0.538737	-0.000747915	0.000454907
DOANE_BREAST_CANCER_ESR1_UP	0.000879603	0.0275072	0.0371567
DOANE_BREAST_CANCER_ESR1_DN	0.203889	0.000740806	0.00194184
WANG_RESPONSE_TO_ANDROGEN_UP	0.488516	-0.000625126	0.000577549
WANG_RESPONSE_TO_FORSKOLIN_UP	0.30541	0.00631304	0.0122074
TIMOFEEVA_GROWTH_STRESS_VIA_STAT1_DN	0.405169	0.00412372	0.0089919
LAIHO_COLORECTAL_CANCER_SERRATED_UP	0.286109	0.00016739	0.00136911
LAIHO_COLORECTAL_CANCER_SERRATED_DN	0.484615	-0.000614685	0.000587977
BORCZUK_MALIGNANT_MESOTHELIOMA_UP	0.207082	0.000713633	0.0019147
BORCZUK_MALIGNANT_MESOTHELIOMA_DN	0.632908	-0.000928378	0.000274661
ROY_WOUND_BLOOD_VESSEL_UP	0.439354	0.00461652	0.0113277
ROY_WOUND_BLOOD_VESSEL_DN	0.536526	0.000480306	0.00242649
GRABARCZYK_BCL11B_TARGETS_UP	0.063762	0.0103545	0.0143915
GRABARCZYK_BCL11B_TARGETS_DN	0.773816	-0.00110381	9.94e-05
NEWMAN_ERCC6_TARGETS_UP	0.391896	-0.00032004	0.000882268
NEWMAN_ERCC6_TARGETS_DN	0.557899	-0.000789526	0.000413346
HORIUCHI_WTAP_TARGETS_UP	0.699896	-0.00102426	0.000178889
HORIUCHI_WTAP_TARGETS_DN	0.646553	-0.000949907	0.000253158
GAL_LEUKEMIC_STEM_CELL_UP	0.449078	0.00136185	0.00350882
GAL_LEUKEMIC_STEM_CELL_DN	0.889033	-0.0011799	2.34e-05
CHOI_ATL_CHRONIC_VS_ACUTE_DN	0.466535	0.00236532	0.00572164
BASAKI_YBX1_TARGETS_UP	0.320798	0.0011705	0.002772
BASAKI_YBX1_TARGETS_DN	0.931922	-0.00119457	8.79e-06
NOJIMA_SFRP2_TARGETS_UP	0.52551	-0.000717575	0.000485211
NOJIMA_SFRP2_TARGETS_DN	0.731241	-0.00106116	0.000142043
WIKMAN_ASBESTOS_LUNG_CANCER_UP	0.769994	-0.00110032	0.00010293
WIKMAN_ASBESTOS_LUNG_CANCER_DN	0.822409	-0.00114264	6.07e-05
RODRIGUES_DCC_TARGETS_DN	0.7597	-0.00109059	0.000112648
RODRIGUES_NTN1_TARGETS_UP	0.70967	-0.00103629	0.000166882
RODRIGUES_NTN1_TARGETS_DN	0.363055	0.00207131	0.00433344
WANG_LMO4_TARGETS_UP	0.166209	0.00110471	0.0023053
WANG_LMO4_TARGETS_DN	0.72388	-0.00105292	0.000150266
WANG_CLIM2_TARGETS_UP	0.593588	0.00261881	0.00811094
WANG_CLIM2_TARGETS_DN	0.39483	-0.000330922	0.000871399
VECCHI_GASTRIC_CANCER_ADVANCED_VS_EARLY_UP	0.315709	9.43e-06	0.00121134
VECCHI_GASTRIC_CANCER_ADVANCED_VS_EARLY_DN	0.135512	0.00589612	0.00891812
VECCHI_GASTRIC_CANCER_EARLY_UP	0.62746	-0.00091948	0.000283548
VECCHI_GASTRIC_CANCER_EARLY_DN	0.660672	-0.000971078	0.000232012
BARRIER_COLON_CANCER_RECURRENCE_UP	0.231746	0.000519183	0.00172048
BARRIER_COLON_CANCER_RECURRENCE_DN	0.576081	-0.000826573	0.000376344
SMIRNOV_CIRCULATING_ENDOTHELIOCYTES_IN_CANCER_UP	0.0492448	0.0155058	0.0243373
SLEBOS_HEAD_AND_NECK_CANCER_WITH_HPV_UP	0.697529	-0.00102128	0.000181868
JAEGER_METASTASIS_UP	0.353627	-0.000166667	0.00103546
JAEGER_METASTASIS_DN	0.649818	-0.000954903	0.000248168
OSMAN_BLADDER_CANCER_UP	0.73438	-0.00106459	0.000138616
OSMAN_BLADDER_CANCER_DN	0.880235	-0.001176	2.73e-05
GINESTIER_BREAST_CANCER_ZNF217_AMPLIFIED_UP	0.102209	0.0112923	0.0196225
GINESTIER_BREAST_CANCER_ZNF217_AMPLIFIED_DN	0.464275	0.000112262	0.00157225
GINESTIER_BREAST_CANCER_20Q13_AMPLIFICATION_UP	0.163869	0.00535834	0.00805578
GINESTIER_BREAST_CANCER_20Q13_AMPLIFICATION_DN	0.156408	0.00121511	0.00241557
OSWALD_HEMATOPOIETIC_STEM_CELL_IN_COLLAGEN_GEL_UP	0.641461	-0.000941998	0.000261057
OSWALD_HEMATOPOIETIC_STEM_CELL_IN_COLLAGEN_GEL_DN	0.985362	-0.00120296	4.05e-07
GARGALOVIC_RESPONSE_TO_OXIDIZED_PHOSPHOLIPIDS_YELLOW_UP	0.428805	-0.000448919	0.000753543
GARGALOVIC_RESPONSE_TO_OXIDIZED_PHOSPHOLIPIDS_YELLOW_DN	0.703191	-0.00102837	0.000174787
GARGALOVIC_RESPONSE_TO_OXIDIZED_PHOSPHOLIPIDS_TURQUOISE_UP	0.88708	-0.00117906	2.43e-05
GARGALOVIC_RESPONSE_TO_OXIDIZED_PHOSPHOLIPIDS_TURQUOISE_DN	0.925721	-0.00119289	1.05e-05
GARGALOVIC_RESPONSE_TO_OXIDIZED_PHOSPHOLIPIDS_RED_UP	0.965298	-0.00120109	2.28e-06
GARGALOVIC_RESPONSE_TO_OXIDIZED_PHOSPHOLIPIDS_RED_DN	0.332939	-7.39e-05	0.00112811
GARGALOVIC_RESPONSE_TO_OXIDIZED_PHOSPHOLIPIDS_MAGENTA_UP	0.488879	-0.00062609	0.000576585
GARGALOVIC_RESPONSE_TO_OXIDIZED_PHOSPHOLIPIDS_MAGENTA_DN	0.570489	-0.000815423	0.00038748
GARGALOVIC_RESPONSE_TO_OXIDIZED_PHOSPHOLIPIDS_LIGHTYELLOW_UP	0.421126	-0.000423484	0.000778948
GARGALOVIC_RESPONSE_TO_OXIDIZED_PHOSPHOLIPIDS_GREEN_UP	0.368529	0.000882085	0.00247394
GARGALOVIC_RESPONSE_TO_OXIDIZED_PHOSPHOLIPIDS_GREEN_DN	0.146031	0.00743758	0.0117388
GARGALOVIC_RESPONSE_TO_OXIDIZED_PHOSPHOLIPIDS_BLUE_UP	0.279066	0.00020807	0.00140974
GARGALOVIC_RESPONSE_TO_OXIDIZED_PHOSPHOLIPIDS_BLUE_DN	0.933635	-0.00119501	8.35e-06
GARGALOVIC_RESPONSE_TO_OXIDIZED_PHOSPHOLIPIDS_BLACK_UP	0.880739	-0.00117623	2.71e-05
GARGALOVIC_RESPONSE_TO_OXIDIZED_PHOSPHOLIPIDS_GREY_UP	0.794418	-0.00112152	8.18e-05
GARGALOVIC_RESPONSE_TO_OXIDIZED_PHOSPHOLIPIDS_GREY_DN	0.812141	-0.00113528	6.8e-05
TAKEDA_TARGETS_OF_NUP98_HOXA9_FUSION_6HR_UP	0.152833	0.0102069	0.0169596
TAKEDA_TARGETS_OF_NUP98_HOXA9_FUSION_6HR_DN	0.215968	0.00724672	0.0125965
TAKEDA_TARGETS_OF_NUP98_HOXA9_FUSION_3D_UP	0.926321	-0.00119306	1.03e-05
TAKEDA_TARGETS_OF_NUP98_HOXA9_FUSION_3D_DN	0.946752	-0.00119799	5.37e-06
TAKEDA_TARGETS_OF_NUP98_HOXA9_FUSION_8D_UP	0.996382	-0.00120334	2.48e-08
TAKEDA_TARGETS_OF_NUP98_HOXA9_FUSION_8D_DN	0.80968	-0.00113334	7.03e-05
TAKEDA_TARGETS_OF_NUP98_HOXA9_FUSION_10D_UP	0.845897	-0.00115783	4.55e-05
TAKEDA_TARGETS_OF_NUP98_HOXA9_FUSION_10D_DN	0.547847	0.0029767	0.00834465
TAKEDA_TARGETS_OF_NUP98_HOXA9_FUSION_16D_UP	0.33803	0.00606096	0.0121456
TAKEDA_TARGETS_OF_NUP98_HOXA9_FUSION_16D_DN	0.975027	-0.00120219	1.18e-06
LOPEZ_MESOTELIOMA_SURVIVAL_TIME_UP	0.790218	-0.00111806	8.52e-05
BOGNI_TREATMENT_RELATED_MYELOID_LEUKEMIA_UP	0.329639	0.00420751	0.00788291
BOGNI_TREATMENT_RELATED_MYELOID_LEUKEMIA_DN	0.397783	0.00405567	0.00882986
BILBAN_B_CLL_LPL_UP	0.879884	-0.00117584	2.75e-05
BILBAN_B_CLL_LPL_DN	0.673918	-0.000989947	0.000213165
HOEBEKE_LYMPHOID_STEM_CELL_UP	0.618904	-0.00090515	0.000297861
HOEBEKE_LYMPHOID_STEM_CELL_DN	0.876297	-0.00117416	2.92e-05
PEPPER_CHRONIC_LYMPHOCYTIC_LEUKEMIA_UP	0.645083	-0.000947639	0.000255423
PEPPER_CHRONIC_LYMPHOCYTIC_LEUKEMIA_DN	0.0952558	0.00214619	0.00334554
AKL_HTLV1_INFECTION_UP	0.487685	0.000623114	0.00242321
AKL_HTLV1_INFECTION_DN	0.748139	-0.00107908	0.000124136
RHEIN_ALL_GLUCOCORTICOID_THERAPY_UP	0.65597	-0.00096415	0.000238932
RHEIN_ALL_GLUCOCORTICOID_THERAPY_DN	0.403745	-0.000363289	0.00083907
MULLIGHAN_NPM1_MUTATED_SIGNATURE_1_UP	0.54397	-0.000759549	0.000443287
MULLIGHAN_NPM1_MUTATED_SIGNATURE_1_DN	0.548725	-0.000769943	0.000432906
MULLIGHAN_NPM1_MUTATED_SIGNATURE_2_UP	0.402298	-0.000358107	0.000844247
MULLIGHAN_NPM1_MUTATED_SIGNATURE_2_DN	0.743586	-0.00107438	0.00012883
MULLIGHAN_MLL_SIGNATURE_1_UP	0.200669	0.00363533	0.00588709
MULLIGHAN_MLL_SIGNATURE_1_DN	0.581643	-0.00083745	0.00036548
MULLIGHAN_MLL_SIGNATURE_2_UP	0.304501	0.00197699	0.00397265
MULLIGHAN_MLL_SIGNATURE_2_DN	0.540852	-0.000752642	0.000450186
MULLIGHAN_NPM1_SIGNATURE_3_UP	0.552655	-0.000778407	0.000424451
MULLIGHAN_NPM1_SIGNATURE_3_DN	0.650055	-0.000955262	0.000247809
TONKS_TARGETS_OF_RUNX1_RUNX1T1_FUSION_SUSTAINED_IN_GRANULOCYTE_UP	0.665557	0.000581852	0.00364995
TONKS_TARGETS_OF_RUNX1_RUNX1T1_FUSION_HSC_UP	0.933868	-0.00119507	8.29e-06
TONKS_TARGETS_OF_RUNX1_RUNX1T1_FUSION_HSC_DN	0.15533	0.00910535	0.0153579
TONKS_TARGETS_OF_RUNX1_RUNX1T1_FUSION_GRANULOCYTE_UP	0.512127	-0.00068546	0.000517287
TONKS_TARGETS_OF_RUNX1_RUNX1T1_FUSION_GRANULOCYTE_DN	0.733416	-0.00106354	0.000139663
TONKS_TARGETS_OF_RUNX1_RUNX1T1_FUSION_MONOCYTE_UP	0.00948602	0.0198201	0.0271712
TONKS_TARGETS_OF_RUNX1_RUNX1T1_FUSION_MONOCYTE_DN	0.743828	-0.00107464	0.000128577
TONKS_TARGETS_OF_RUNX1_RUNX1T1_FUSION_ERYTHROCYTE_UP	0.371978	0.00618242	0.0139371
TONKS_TARGETS_OF_RUNX1_RUNX1T1_FUSION_ERYTHROCYTE_DN	0.0454574	0.0150369	0.0248431
TONKS_TARGETS_OF_RUNX1_RUNX1T1_FUSION_SUSTAINED_IN_MONOCYTE_UP	0.020723	0.005225	0.00642064
TONKS_TARGETS_OF_RUNX1_RUNX1T1_FUSION_SUSTAINDED_IN_ERYTHROCYTE_UP	0.557191	-0.000788037	0.000414833
LOPEZ_MESOTHELIOMA_SURVIVAL_WORST_VS_BEST_UP	0.28125	0.00019532	0.00139701
PAPASPYRIDONOS_UNSTABLE_ATEROSCLEROTIC_PLAQUE_UP	0.89456	-0.00118219	2.12e-05
PAPASPYRIDONOS_UNSTABLE_ATEROSCLEROTIC_PLAQUE_DN	0.37551	0.00243127	0.00492082
DITTMER_PTHLH_TARGETS_UP	0.203372	0.00674415	0.0114827
DITTMER_PTHLH_TARGETS_DN	0.410921	-0.000388598	0.000813792
UDAYAKUMAR_MED1_TARGETS_UP	0.563943	0.000672016	0.00275073
UDAYAKUMAR_MED1_TARGETS_DN	0.855972	-0.000804544	0.000719299
ODONNELL_TFRC_TARGETS_UP	0.817459	-0.00113915	6.41e-05
ODONNELL_TFRC_TARGETS_DN	0.808178	-0.00113232	7.1e-05
ODONNELL_TARGETS_OF_MYC_AND_TFRC_UP	0.741833	-0.00107255	0.000130662
ODONNELL_TARGETS_OF_MYC_AND_TFRC_DN	0.875372	-0.00117372	2.96e-05
SENESE_HDAC1_TARGETS_UP	0.898214	-0.00118364	1.97e-05
SENESE_HDAC1_TARGETS_DN	0.263418	0.00030325	0.00150481
SENESE_HDAC1_AND_HDAC2_TARGETS_UP	0.69718	0.00112229	0.00600248
SENESE_HDAC1_AND_HDAC2_TARGETS_DN	0.521942	-0.000709154	0.000493621
SENESE_HDAC2_TARGETS_UP	0.798124	-0.0011245	7.88e-05
SENESE_HDAC2_TARGETS_DN	0.706225	-0.0010321	0.000171059
SENESE_HDAC3_TARGETS_UP	0.989399	-0.00120316	2.13e-07
SENESE_HDAC3_TARGETS_DN	0.510018	-0.000680264	0.000522477
LEE_NEURAL_CREST_STEM_CELL_UP	0.397676	0.00508959	0.0110885
LEE_NEURAL_CREST_STEM_CELL_DN	0.424904	-0.000436083	0.000766364
HUMMEL_BURKITTS_LYMPHOMA_UP	0.550253	-0.000526982	0.000774754
HUMMEL_BURKITTS_LYMPHOMA_DN	0.0729989	0.00266391	0.00386263
TIEN_INTESTINE_PROBIOTICS_2HR_UP	0.115823	0.00177331	0.0029731
TIEN_INTESTINE_PROBIOTICS_2HR_DN	0.579793	-0.000833855	0.00036907
TIEN_INTESTINE_PROBIOTICS_6HR_UP	0.381544	-0.000280693	0.000921568
TIEN_INTESTINE_PROBIOTICS_6HR_DN	0.143026	0.00137922	0.00257949
TIEN_INTESTINE_PROBIOTICS_24HR_UP	0.33038	-6.19e-05	0.00114011
TIEN_INTESTINE_PROBIOTICS_24HR_DN	0.182937	0.000932451	0.00213325
ZHOU_INFLAMMATORY_RESPONSE_FIMA_UP	0.978686	-0.00120251	8.59e-07
ZHOU_INFLAMMATORY_RESPONSE_FIMA_DN	0.374832	0.00179133	0.00393445
ZHOU_INFLAMMATORY_RESPONSE_LPS_UP	0.761224	-0.000212156	0.00163804
KINSEY_TARGETS_OF_EWSR1_FLII_FUSION_UP	0.478508	-0.000598057	0.000604585
KINSEY_TARGETS_OF_EWSR1_FLII_FUSION_DN	0.302651	0.00640182	0.012687
SABATES_COLORECTAL_ADENOMA_SIZE_UP	0.0157993	0.00579385	0.00698881
SABATES_COLORECTAL_ADENOMA_UP	0.674532	-0.000990798	0.000212316
SABATES_COLORECTAL_ADENOMA_DN	0.951913	-0.00119899	4.38e-06
SCIBETTA_KDM5B_TARGETS_UP	0.110797	0.00185731	0.003057
SCIBETTA_KDM5B_TARGETS_DN	0.452142	-0.000522138	0.000680413
NAGASHIMA_NRG1_SIGNALING_UP	0.902001	-0.00118509	1.83e-05
NAGASHIMA_NRG1_SIGNALING_DN	0.762127	-0.000132153	0.00194167
NAGASHIMA_EGF_SIGNALING_UP	0.664595	-5.87e-05	0.00177905
KIM_WT1_TARGETS_UP	0.808805	-0.000886582	0.000487921
KIM_WT1_TARGETS_DN	0.234344	0.00203679	0.00369468
KIM_WT1_TARGETS_8HR_UP	0.811796	-0.00113502	6.83e-05
KIM_WT1_TARGETS_8HR_DN	0.230915	0.00737481	0.0133019
KIM_WT1_TARGETS_12HR_UP	0.682251	-0.00100134	0.000201789
KIM_WT1_TARGETS_12HR_DN	0.620209	7.07e-05	0.00187184
ELVIDGE_HYPOXIA_UP	0.548929	-0.000770386	0.000432463
ELVIDGE_HYPOXIA_DN	0.637186	-0.000935243	0.000267805
ELVIDGE_HYPOXIA_BY_DMOG_UP	0.415647	-0.000404912	0.000797497
ELVIDGE_HYPOXIA_BY_DMOG_DN	0.330231	-6.12e-05	0.00114081
ELVIDGE_HIF1A_TARGETS_UP	0.667761	-0.000981294	0.000221808
ELVIDGE_HIF1A_TARGETS_DN	0.439697	-0.000483833	0.000718671
ELVIDGE_HIF1A_AND_HIF2A_TARGETS_UP	0.205784	0.000724615	0.00192567
ELVIDGE_HIF1A_AND_HIF2A_TARGETS_DN	0.322138	-2.23e-05	0.0011796
JAATINEN_HEMATOPOIETIC_STEM_CELL_UP	0.835116	-0.00115114	5.22e-05
JAATINEN_HEMATOPOIETIC_STEM_CELL_DN	0.556783	-0.000787175	0.000415694
MOROSETTI_FACIOSCAPULOHUMERAL_MUSCULAR_DISTROPHY_UP	0.589483	-0.000852435	0.000350513
MOROSETTI_FACIOSCAPULOHUMERAL_MUSCULAR_DISTROPHY_DN	0.524713	-0.000715701	0.000487082
GRAHAM_CML_QUIESCENT_VS_CML_DIVIDING_UP	0.933965	-0.00119509	8.27e-06
GRAHAM_CML_QUIESCENT_VS_CML_DIVIDING_DN	0.630109	0.00134728	0.00530047
GRAHAM_CML_QUIESCENT_VS_NORMAL_QUIESCENT_UP	0.220254	0.00708597	0.0126497
GRAHAM_CML_QUIESCENT_VS_NORMAL_QUIESCENT_DN	0.376242	-0.000259948	0.000942287
GRAHAM_CML_QUIESCENT_VS_NORMAL_DIVIDING_UP	0.93795	-0.00119606	7.3e-06
GRAHAM_CML_QUIESCENT_VS_NORMAL_DIVIDING_DN	0.599085	0.000142468	0.00189771
GRAHAM_CML_DIVIDING_VS_NORMAL_DIVIDING_UP	0.433176	0.00432044	0.00975373
GRAHAM_CML_DIVIDING_VS_NORMAL_QUIESCENT_UP	0.671385	-0.000986412	0.000216697
GRAHAM_CML_DIVIDING_VS_NORMAL_QUIESCENT_DN	0.238057	0.000473388	0.00167474
GRAHAM_NORMAL_QUIESCENT_VS_NORMAL_DIVIDING_UP	0.438269	0.000604742	0.00223827
GRAHAM_NORMAL_QUIESCENT_VS_NORMAL_DIVIDING_DN	0.783963	-0.00111276	9.05e-05
BIDUS_METASTASIS_UP	0.675985	-0.000992807	0.00021031
BIDUS_METASTASIS_DN	0.374256	-0.000252072	0.000950154
WAMUNYOKOLI_OVARIAN_CANCER_LMP_UP	0.352516	-0.000161873	0.00104024
WAMUNYOKOLI_OVARIAN_CANCER_LMP_DN	0.815054	-0.00113741	6.59e-05
WAMUNYOKOLI_OVARIAN_CANCER_GRADES_1_2_UP	0.193902	0.000829141	0.00203007
WAMUNYOKOLI_OVARIAN_CANCER_GRADES_1_2_DN	0.784382	-0.00111312	9.01e-05
MAYBURD_RESPONSE_TO_L663536_UP	0.737707	-0.000539927	0.000997902
MAYBURD_RESPONSE_TO_L663536_DN	0.0649414	0.00289467	0.00409311
WATANABE_ULCERATIVE_COLITIS_WITH_CANCER_UP	0.323405	0.000798076	0.00226735
WATANABE_ULCERATIVE_COLITIS_WITH_CANCER_DN	0.576876	-0.000828139	0.00037478
DODD_NASOPHARYNGEAL_CARCINOMA_UP	0.611229	-0.000891918	0.000311077
DODD_NASOPHARYNGEAL_CARCINOMA_DN	0.616304	-0.000900708	0.000302298
RODRIGUES_THYROID_CARCINOMA_POORLY_DIFFERENTIATED_UP	0.489665	-0.000628176	0.000574502
RODRIGUES_THYROID_CARCINOMA_POORLY_DIFFERENTIATED_DN	0.691763	-0.0010139	0.000189245
RODRIGUES_THYROID_CARCINOMA_ANAPLASTIC_UP	0.576389	-0.000827179	0.000375738
RODRIGUES_THYROID_CARCINOMA_ANAPLASTIC_DN	0.906959	-0.0011869	1.64e-05
RODRIGUES_THYROID_CARCINOMA_UP	0.300677	0.00462526	0.0094993
RODRIGUES_THYROID_CARCINOMA_DN	0.804109	-0.00112921	7.41e-05
GOZGIT_ESR1_TARGETS_UP	0.431216	0.00574597	0.0132276
GOZGIT_ESR1_TARGETS_DN	0.309933	0.000823577	0.0022725
HAHTOLA_SEZARY_SYNDROM_UP	0.436025	0.00157973	0.0038216
HAHTOLA_SEZARY_SYNDROM_DN	0.257788	0.000339236	0.00154075
HAHTOLA_MYCOSIS_FUNGOIDES_SKIN_UP	0.305922	5.95e-05	0.00126132
HAHTOLA_MYCOSIS_FUNGOIDES_SKIN_DN	0.732877	-0.00106295	0.00014025
HAHTOLA_MYCOSIS_FUNGOIDES_CD4_UP	0.752412	-0.00108341	0.000119818
HAHTOLA_MYCOSIS_FUNGOIDES_CD4_DN	0.928682	-0.00119371	9.65e-06
HAHTOLA_MYCOSIS_FUNGOIDES_UP	0.42081	0.00158349	0.00378493
HAHTOLA_MYCOSIS_FUNGOIDES_DN	0.938132	-0.00119611	7.25e-06
PROVENZANI_METASTASIS_UP	0.0108278	0.0205319	0.0289042
PROVENZANI_METASTASIS_DN	0.518656	-0.000701309	0.000501457
PACHER_TARGETS_OF_IGF1_AND_IGF2_UP	0.341373	0.00392289	0.00755803
LIU_CDX2_TARGETS_UP	0.148466	0.00927679	0.0158693
COLDREN_GEFITINIB_RESISTANCE_UP	0.463616	0.00347453	0.00813412
COLDREN_GEFITINIB_RESISTANCE_DN	0.144194	0.00795752	0.0126795
KOKKINAKIS_METHIONINE_DEPRIVATION_48HR_UP	0.47115	-0.000577557	0.00062506
KOKKINAKIS_METHIONINE_DEPRIVATION_48HR_DN	0.866475	-0.00116929	3.4e-05
KOKKINAKIS_METHIONINE_DEPRIVATION_96HR_UP	0.663925	-0.000975799	0.000227297
KOKKINAKIS_METHIONINE_DEPRIVATION_96HR_DN	0.80439	-0.000729048	0.000770852
CHOW_RASSF1_TARGETS_UP	0.354124	0.00195488	0.00412419
CHOW_RASSF1_TARGETS_DN	0.163591	0.00113346	0.00233402
ENK_UV_RESPONSE_EPIDERMIS_UP	0.541324	0.000609296	0.0026206
ENK_UV_RESPONSE_EPIDERMIS_DN	0.761064	-0.0010919	0.000111333
ENK_UV_RESPONSE_KERATINOCYTE_UP	0.438607	-0.000480398	0.000722102
ENK_UV_RESPONSE_KERATINOCYTE_DN	0.735128	-0.0010654	0.000137805
LANDIS_BREAST_CANCER_PROGRESSION_UP	0.244566	0.000427679	0.00162909
LANDIS_BREAST_CANCER_PROGRESSION_DN	0.534051	-0.000737322	0.000465487
GESERICK_TERT_TARGETS_DN	0.126421	0.0108465	0.0187228
YEMELYANOV_GR_TARGETS_DN	0.117791	0.0017415	0.00294133
LAU_APOPTOSIS_CDKN2A_UP	0.174703	0.00101487	0.00221558
DELYS_THYROID_CANCER_UP	0.776484	-0.00110621	9.7e-05
DELYS_THYROID_CANCER_DN	0.899813	-0.00118426	1.91e-05
CHIARADONNA_NEOPLASTIC_TRANSFORMATION_KRAS_CDC25_UP	0.369791	-0.000234147	0.000968058
CHIARADONNA_NEOPLASTIC_TRANSFORMATION_KRAS_CDC25_DN	0.62927	-0.000922455	0.000280577
CHIARADONNA_NEOPLASTIC_TRANSFORMATION_KRAS_UP	0.137224	0.00145584	0.00265602
CHIARADONNA_NEOPLASTIC_TRANSFORMATION_KRAS_DN	0.390306	-0.000314093	0.000888207
CHIARADONNA_NEOPLASTIC_TRANSFORMATION_CDC25_UP	0.674008	-0.000990072	0.000213041
CHIARADONNA_NEOPLASTIC_TRANSFORMATION_CDC25_DN	0.644106	-0.000946126	0.000256935
CASTELLANO_NRAS_TARGETS_UP	0.730955	-0.000963048	0.00029625
CASTELLANO_NRAS_TARGETS_DN	0.618498	-0.000904458	0.000298552
CHEBOTAEV_GR_TARGETS_UP	0.698691	-0.00102275	0.000180402
CHEBOTAEV_GR_TARGETS_DN	0.648295	0.000436747	0.00320227
BERENJENO_ROCK_SIGNALING_NOT_VIA_RHOA_UP	0.289762	0.00327337	0.00587003
BERENJENO_ROCK_SIGNALING_NOT_VIA_RHOA_DN	0.700845	-0.000803347	0.000518497
BERENJENO_TRANSFORMED_BY_RHOA_REVERSIBLY_DN	0.571108	0.000516379	0.00256305
LINDGREN_BLADDER_CANCER_CLUSTER_1_UP	0.261139	0.00356429	0.0061865
LINDGREN_BLADDER_CANCER_CLUSTER_1_DN	0.904787	-0.00109904	0.000181128
LINDGREN_BLADDER_CANCER_CLUSTER_2A_DN	0.692764	-0.00101519	0.000187953
LINDGREN_BLADDER_CANCER_CLUSTER_3_UP	0.354475	-0.00017031	0.00103182
LINDGREN_BLADDER_CANCER_CLUSTER_3_DN	0.159726	0.00117688	0.00237739
KOINUMA_COLON_CANCER_MSI_UP	0.0709418	0.0119205	0.0182512
CREIGHTON_AKT1_SIGNALING_VIA_MTOR_UP	0.727456	-0.00105695	0.000146239
CREIGHTON_AKT1_SIGNALING_VIA_MTOR_DN	0.945849	-0.00119781	5.55e-06
NADERI_BREAST_CANCER_PROGNOSIS_UP	0.769097	-0.00109949	0.000103758
NADERI_BREAST_CANCER_PROGNOSIS_DN	0.304409	6.74e-05	0.00126923
MARKEY_RB1_CHRONIC_LOF_UP	0.714671	-0.000255643	0.00152921
MARKEY_RB1_CHRONIC_LOF_DN	0.0121137	0.0204196	0.0282287
MARKEY_RB1_ACUTE_LOF_UP	0.47344	-0.000583991	0.000618634
MARKEY_RB1_ACUTE_LOF_DN	0.509563	0.00271153	0.00745509
CHIN_BREAST_CANCER_COPY_NUMBER_UP	0.505092	-0.000667983	0.000534743
CHIN_BREAST_CANCER_COPY_NUMBER_DN	0.193543	0.00470384	0.00728215
GRAESSMANN_APOPTOSIS_BY_SERUM_DEPRIVATION_UP	0.563875	-0.000801957	0.00040093
GRAESSMANN_APOPTOSIS_BY_SERUM_DEPRIVATION_DN	0.742965	-0.000822668	0.000530156
VANHARANTA_UTERINE_FIBROID_UP	0.521931	-0.000709128	0.000493647
VANHARANTA_UTERINE_FIBROID_DN	0.822118	-0.00114254	6.14e-05
VANHARANTA_UTERINE_FIBROID_WITH_7Q_DELETION_UP	0.646306	-0.000949528	0.000253537
VANHARANTA_UTERINE_FIBROID_WITH_7Q_DELETION_DN	0.761959	-0.00109276	0.000110474
LANDIS_ERBB2_BREAST_TUMORS_65_UP	0.630792	-0.000758707	0.000521543
LANDIS_ERBB2_BREAST_TUMORS_65_DN	0.0952486	0.00214634	0.00334568
LANDIS_ERBB2_BREAST_PRENEOPLASTIC_UP	0.874131	-0.00117312	3.02e-05
LANDIS_ERBB2_BREAST_PRENEOPLASTIC_DN	0.175782	0.00642794	0.010374
CONCANNON_APOPTOSIS_BY_EPOXOMICIN_UP	0.62886	-0.000597459	0.00075713
CONCANNON_APOPTOSIS_BY_EPOXOMICIN_DN	0.831808	-0.00114899	5.43e-05
ODONNELL_METASTASIS_UP	0.518774	0.000790785	0.00285218
ODONNELL_METASTASIS_DN	0.744322	-0.00060795	0.000885642
GRAESSMANN_RESPONSE_TO_MC_AND_SERUM_DEPRIVATION_UP	0.658535	-0.000967945	0.000235141
GRAESSMANN_RESPONSE_TO_MC_AND_SERUM_DEPRIVATION_DN	0.856608	-0.00116401	3.93e-05
GRAESSMANN_APOPTOSIS_BY_DOXORUBICIN_UP	0.569741	0.00220127	0.00667898
GRAESSMANN_APOPTOSIS_BY_DOXORUBICIN_DN	0.77607	-0.00110584	9.74e-05
GRAESSMANN_RESPONSE_TO_MC_AND_DOXORUBICIN_UP	0.513525	-0.000688882	0.000513869
GRAESSMANN_RESPONSE_TO_MC_AND_DOXORUBICIN_DN	0.791291	-0.000561612	0.00108756
GAUSSMANN_MLL_AF4_FUSION_TARGETS_A_UP	0.205231	0.000729326	0.00193037
GAUSSMANN_MLL_AF4_FUSION_TARGETS_A_DN	0.938469	-0.00119619	7.18e-06
GAUSSMANN_MLL_AF4_FUSION_TARGETS_B_UP	0.393964	0.00172282	0.00390897
GAUSSMANN_MLL_AF4_FUSION_TARGETS_C_UP	0.563008	-0.00080017	0.000402715
GAUSSMANN_MLL_AF4_FUSION_TARGETS_C_DN	0.215435	0.00442649	0.00733269
GAUSSMANN_MLL_AF4_FUSION_TARGETS_D_UP	0.27987	0.00483454	0.0087544
GAUSSMANN_MLL_AF4_FUSION_TARGETS_E_UP	0.737859	-0.000356776	0.00136806
GAUSSMANN_MLL_AF4_FUSION_TARGETS_E_DN	0.928054	-0.00119354	9.82e-06
GAUSSMANN_MLL_AF4_FUSION_TARGETS_F_UP	0.963031	-0.00120078	2.59e-06
GAUSSMANN_MLL_AF4_FUSION_TARGETS_F_DN	0.298441	0.00562298	0.0104837
GAUSSMANN_MLL_AF4_FUSION_TARGETS_G_UP	0.672942	-0.000988588	0.000214523
GAUSSMANN_MLL_AF4_FUSION_TARGETS_G_DN	0.821197	-0.00114179	6.15e-05
BERENJENO_TRANSFORMED_BY_RHOA_FOREVER_UP	0.644515	-0.000946759	0.000256302
BERENJENO_TRANSFORMED_BY_RHOA_FOREVER_DN	0.0386185	0.00393986	0.00513705
CAIRO_PML_TARGETS_BOUND_BY_MYC_UP	0.762662	-0.00109344	0.000109803
CAIRO_PML_TARGETS_BOUND_BY_MYC_DN	0.225869	0.000563196	0.00176444
OUELLET_OVARIAN_CANCER_INVASIVE_VS_LMP_UP	0.18852	0.000878978	0.00207984
OUELLET_OVARIAN_CANCER_INVASIVE_VS_LMP_DN	0.669388	-0.000983601	0.000219504
LANDIS_ERBB2_BREAST_TUMORS_324_UP	0.311623	3.01e-05	0.00123196
LANDIS_ERBB2_BREAST_TUMORS_324_DN	0.171238	0.0010509	0.00225156
BARRIER_CANCER_RELAPSE_NORMAL_SAMPLE_UP	0.762384	-0.00109317	0.000110068
BARRIER_CANCER_RELAPSE_NORMAL_SAMPLE_DN	0.814899	-0.0011373	6.6e-05
BARRIER_CANCER_RELAPSE_TUMOR_SAMPLE_UP	0.230968	0.000524928	0.00172622
BARIS_THYROID_CANCER_UP	0.498152	0.00217797	0.00550255
BARIS_THYROID_CANCER_DN	0.978933	-0.00120253	8.4e-07
BERENJENO_TRANSFORMED_BY_RHOA_UP	0.651133	-0.000956896	0.000246177
BERENJENO_TRANSFORMED_BY_RHOA_DN	0.618319	-0.000904154	0.000298856
TAKADA_GASTRIC_CANCER_COPY_NUMBER_DN	0.354221	-0.000169219	0.00103291
WANG_BARRETTS_ESOPHAGUS_AND_ESOPHAGUS_CANCER_UP	0.354797	-0.000171693	0.00103044
WANG_BARRETTS_ESOPHAGUS_AND_ESOPHAGUS_CANCER_DN	0.19227	0.000844079	0.00204499
KERLEY_RESPONSE_TO_CISPLATIN_UP	0.829801	-0.000689137	0.000905634
MISSIAGLIA_REGULATED_BY_METHYLATION_UP	0.673128	-0.000988848	0.000214264
MISSIAGLIA_REGULATED_BY_METHYLATION_DN	0.826376	-0.00114537	5.79e-05
TANG_SENESCENCE_TP53_TARGETS_UP	0.579531	-0.000833345	0.00036958
TANG_SENESCENCE_TP53_TARGETS_DN	0.943088	-0.00119723	6.14e-06
WANG_BARRETTS_ESOPHAGUS_UP	0.391309	-0.000317849	0.000884456
WANG_BARRETTS_ESOPHAGUS_DN	0.432534	0.00277676	0.00620655
WANG_ESOPHAGUS_CANCER_VS_NORMAL_UP	0.69181	-0.00101396	0.000189185
WANG_ESOPHAGUS_CANCER_VS_NORMAL_DN	0.165501	0.00111243	0.00231302
SILIGAN_TARGETS_OF_EWS_FLI1_FUSION_UP	0.392745	-0.000323202	0.000879109
SILIGAN_TARGETS_OF_EWS_FLI1_FUSION_DN	0.631078	4.48e-06	0.00177274
ROYLANCE_BREAST_CANCER_16Q_COPY_NUMBER_UP	0.70886	-0.00103531	0.000167858
ROYLANCE_BREAST_CANCER_16Q_COPY_NUMBER_DN	0.700795	-0.00102539	0.000177764
JOHANSSON_GLIOMAGENESIS_BY_PDGFB_UP	0.320224	-1.3e-05	0.00118896
JOHANSSON_GLIOMAGENESIS_BY_PDGFB_DN	0.53937	-0.000749334	0.00045349
MCBRYAN_PUBERTAL_BREAST_3_4WK_UP	0.43915	8.67e-05	0.00149903
MCBRYAN_PUBERTAL_BREAST_3_4WK_DN	0.519447	0.00274671	0.00682417
MCBRYAN_PUBERTAL_BREAST_4_5WK_UP	0.499281	-0.000653235	0.000549474
MCBRYAN_PUBERTAL_BREAST_4_5WK_DN	0.446472	-0.000504893	0.000697637
MCBRYAN_PUBERTAL_BREAST_5_6WK_UP	0.311715	2.96e-05	0.00123149
MCBRYAN_PUBERTAL_BREAST_5_6WK_DN	0.0792874	0.00250201	0.00370093
MCBRYAN_PUBERTAL_BREAST_6_7WK_UP	0.0628877	0.00310042	0.00432456
MCBRYAN_PUBERTAL_BREAST_6_7WK_DN	0.774447	-0.00110438	9.89e-05
VETTER_TARGETS_OF_PRKCA_AND_ETS1_UP	0.380286	-0.000275805	0.00092645
VETTER_TARGETS_OF_PRKCA_AND_ETS1_DN	0.0930672	0.00827887	0.0118177
DUNNE_TARGETS_OF_AML1_MTG8_FUSION_UP	0.301018	0.00607067	0.0114135
DUNNE_TARGETS_OF_AML1_MTG8_FUSION_DN	0.647332	-0.000951105	0.000251961
LUI_THYROID_CANCER_PAX8_PPARG_UP	0.407007	0.00166751	0.00384709
LUI_THYROID_CANCER_PAX8_PPARG_DN	0.297527	0.000104072	0.00130587
HAMAI_APOPTOSIS_VIA_TRAIL_UP	0.999316	-0.00120337	8.85e-10
HAMAI_APOPTOSIS_VIA_TRAIL_DN	0.403363	-0.000361923	0.000840435
OUELLET_CULTURED_OVARIAN_CANCER_INVASIVE_VS_LMP_UP	0.299925	9.12e-05	0.00129298
OUELLET_CULTURED_OVARIAN_CANCER_INVASIVE_VS_LMP_DN	0.84892	-0.00100099	0.000324382
HUMMERICH_BENIGN_SKIN_TUMOR_UP	0.24208	0.0026723	0.0047309
HUMMERICH_BENIGN_SKIN_TUMOR_DN	0.514185	0.00156374	0.0045043
MCBRYAN_PUBERTAL_TGFB1_TARGETS_UP	0.752368	-0.00108336	0.000119863
MCBRYAN_PUBERTAL_TGFB1_TARGETS_DN	0.584722	-0.000843383	0.000359553
HUMMERICH_MALIGNANT_SKIN_TUMOR_UP	0.753536	-0.00108453	0.000118697
HUMMERICH_MALIGNANT_SKIN_TUMOR_DN	0.0820765	0.00871794	0.0122017
LUCAS_HNF4A_TARGETS_UP	0.472156	0.0011279	0.00324353
ZIRN_TRETINOIN_RESPONSE_WT1_UP	0.466387	0.000211575	0.0017164
ZIRN_TRETINOIN_RESPONSE_UP	0.523979	-0.000713974	0.000488807
STREICHER_LSM1_TARGETS_UP	0.637152	0.000414943	0.00252243
STREICHER_LSM1_TARGETS_DN	0.585818	-0.00084548	0.00035746
KAN_RESPONSE_TO_ARSENIC_TRIOXIDE	0.948736	-0.00119839	4.98e-06
LANG_MYB_FAMILY_TARGETS	0.827845	-0.00114636	5.69e-05
MCBRYAN_TERMINAL_END_BUD_UP	0.122189	0.00884683	0.0134021
NUNODA_RESPONSE_TO_DASATINIB_IMATINIB_UP	0.352859	-0.000163354	0.00103877
NUNODA_RESPONSE_TO_DASATINIB_IMATINIB_DN	0.184536	0.000916951	0.00211777
DARWICHE_SKIN_TUMOR_PROMOTER_UP	0.929137	-0.00119384	9.52e-06
DARWICHE_SKIN_TUMOR_PROMOTER_DN	0.444301	0.00453181	0.0106735
DARWICHE_PAPILLOMA_RISK_LOW_UP	0.61376	-0.000896322	0.000306679
DARWICHE_PAPILLOMA_RISK_LOW_DN	0.498353	0.00422158	0.0105238
DARWICHE_PAPILLOMA_RISK_HIGH_UP	0.827398	-0.00114606	5.72e-05
DARWICHE_PAPILLOMA_RISK_HIGH_DN	0.543033	-0.000757481	0.000445352
DARWICHE_SQUAMOUS_CELL_CARCINOMA_UP	0.592596	-0.000858272	0.000344682
DARWICHE_SQUAMOUS_CELL_CARCINOMA_DN	0.266514	0.000283871	0.00148545
MAHADEVAN_IMATINIB_RESISTANCE_UP	0.563865	0.0028338	0.0082144
MAHADEVAN_IMATINIB_RESISTANCE_DN	0.642216	-0.000943179	0.000259877
TOMIDA_METASTASIS_UP	0.160313	0.00117021	0.00237073
TOMIDA_METASTASIS_DN	0.263257	0.00309876	0.00541226
SAENZ_DETOX_PATHWAY_AND_CARCINOGENESIS_DN	0.509364	0.00112311	0.00331801
OZANNE_AP1_TARGETS_UP	0.594721	0.000186005	0.00202597
HWANG_PROSTATE_CANCER_MARKERS	0.204366	0.000736716	0.00193775
HU_ANGIOGENESIS_UP	0.599041	-0.000870158	0.000332811
HU_ANGIOGENESIS_DN	0.673659	-0.000989587	0.000213526
BEGUM_TARGETS_OF_PAX3_FOXO1_FUSION_UP	0.560241	-0.000794428	0.00040845
BEGUM_TARGETS_OF_PAX3_FOXO1_FUSION_DN	0.833883	-0.000790404	0.000700841
DARWICHE_PAPILLOMA_PROGRESSION_RISK	0.565724	0.000473361	0.00247804
OLSSON_E2F3_TARGETS_UP	0.157918	0.0011976	0.00239808
OLSSON_E2F3_TARGETS_DN	0.242943	0.000438937	0.00164033
MARKS_HDAC_TARGETS_UP	0.237327	0.00376501	0.00621174
MARKS_HDAC_TARGETS_DN	0.432594	0.000504391	0.00207825
CHOI_ATL_STAGE_PREDICTOR	0.552371	0.000608031	0.00265102
WONG_ENDMETRIUM_CANCER_UP	0.501878	-0.000659861	0.000542855
WONG_ENDMETRIUM_CANCER_DN	0.708926	-0.00103539	0.000167779
ABDULRAHMAN_KIDNEY_CANCER_VHL_DN	0.764845	-0.00109551	0.000107731
KONG_E2F3_TARGETS	0.948914	-0.00119842	4.94e-06
TANAKA_METHYLATED_IN_ESOPHAGEAL_CARCINOMA	0.135168	0.00148386	0.002684
EGUCHI_CELL_CYCLE_RB1_TARGETS	0.946068	-0.00119785	5.51e-06
MARKS_ACETYLATED_NON_HISTONE_PROTEINS	0.830396	-0.00114806	5.52e-05
IVANOV_MUTATED_IN_COLON_CANCER	0.305163	0.000839904	0.00228372
TAKAYAMA_BOUND_BY_AR	0.316257	0.00055952	0.0019376
RIZ_ERYTHROID_DIFFERENTIATION	0.848866	-0.00115959	4.37e-05
RIZ_ERYTHROID_DIFFERENTIATION_CCNE1	0.609822	-0.000889454	0.000313538
RIZ_ERYTHROID_DIFFERENTIATION_HBZ	0.277143	0.00693131	0.0136975
CHASSOT_SKIN_WOUND	0.752316	-0.00108331	0.000119915
LASTOWSKA_NEUROBLASTOMA_COPY_NUMBER_UP	0.32658	-4.38e-05	0.00115815
LASTOWSKA_NEUROBLASTOMA_COPY_NUMBER_DN	0.643895	-0.000945797	0.000257263
MUELLER_METHYLATED_IN_GLIOBLASTOMA	0.758086	-0.00108902	0.000114215
RIZ_ERYTHROID_DIFFERENTIATION_HEMGN	0.515831	-0.000694492	0.000508265
RIZ_ERYTHROID_DIFFERENTIATION_APOBEC2	0.710716	-0.00103755	0.000165625
RIZ_ERYTHROID_DIFFERENTIATION_6HR	0.435011	-0.000468976	0.000733511
RIZ_ERYTHROID_DIFFERENTIATION_12HR	0.914034	-0.00118932	1.4e-05
EBAUER_TARGETS_OF_PAX3_FOXO1_FUSION_UP	0.403114	-0.000361033	0.000841324
PEREZ_TP53_TARGETS	0.339142	0.00151613	0.00337518
PEREZ_TP63_TARGETS	0.414849	-0.000402177	0.00080023
PEREZ_TP53_AND_TP63_TARGETS	0.38379	-0.000289357	0.000912914
WAKASUGI_HAVE_ZNF143_BINDING_SITES	0.841957	-0.00115544	4.79e-05
RODRIGUES_NTN1_AND_DCC_TARGETS	0.784305	-0.00111306	9.02e-05
DACOSTA_UV_RESPONSE_VIA_ERCC3_XPCS_UP	0.80759	-0.000841203	0.000566324
DACOSTA_UV_RESPONSE_VIA_ERCC3_XPCS_DN	0.789682	-0.000686932	0.000818155
DACOSTA_UV_RESPONSE_VIA_ERCC3_TTD_UP	0.413628	-0.000397975	0.000804427
DACOSTA_UV_RESPONSE_VIA_ERCC3_TTD_DN	0.435115	-0.000469307	0.000733181
TURJANSKI_MAPK1_AND_MAPK2_TARGETS	0.833988	-0.00076433	0.000759809
TURJANSKI_MAPK14_TARGETS	0.191006	0.00469673	0.00739155
MAHADEVAN_GIST_MORPHOLOGICAL_SWITCH	0.692405	-0.000212602	0.00155954
APPIERTO_RESPONSE_TO_FENRETINIDE_UP	0.21408	0.00725759	0.0126558
APPIERTO_RESPONSE_TO_FENRETINIDE_DN	0.0166635	0.00568181	0.00687691
NAGY_TFTC_COMPONENTS_HUMAN	0.630393	-0.000924291	0.000278743
NAGY_STAGA_COMPONENTS_HUMAN	0.512919	-0.0006874	0.000515349
BAKER_HEMATOPOESIS_STAT1_TARGETS	0.66753	0.000239002	0.0023383
BAKER_HEMATOPOIESIS_STAT3_TARGETS	0.665009	-0.000149636	0.001538
SEIDEN_MET_SIGNALING	0.73233	-0.000540051	0.000987303
AUNG_GASTRIC_CANCER	0.114446	0.00179591	0.00299567
SANCHEZ_MDM2_TARGETS	0.447909	0.00168354	0.00400502
BREUHAHN_GROWTH_FACTOR_SIGNALING_IN_LIVER_CANCER	0.581177	0.00235143	0.00702286
GALLUZZI_PERMEABILIZE_MITOCHONDRIA	0.870219	-0.00117119	3.21e-05
MIDORIKAWA_AMPLIFIED_IN_LIVER_CANCER	0.564753	0.00202196	0.00623865
GILMORE_CORE_NFKB_PATHWAY	0.053306	0.0147499	0.0239943
SCHEIDEREIT_IKK_TARGETS	0.731171	-0.00106108	0.00014212
DUTTA_APOPTOSIS_VIA_NFKB	0.205946	0.00072324	0.00192429
DEBOSSCHER_NFKB_TARGETS_REPRESSED_BY_GLUCOCORTICOIDS	0.558669	-0.000791142	0.000411732
ROVERSI_GLIOMA_COPY_NUMBER_DN	0.563569	0.000644875	0.00272037
SEIDEN_ONCOGENESIS_BY_MET	0.163944	0.00112955	0.00233012
HUMMERICH_SKIN_CANCER_PROGRESSION_UP	0.758364	-0.00108929	0.000113944
HUMMERICH_SKIN_CANCER_PROGRESSION_DN	0.593278	-0.000859542	0.000343414
CAVARD_LIVER_CANCER_MALIGNANT_VS_BENIGN	0.154636	0.00123591	0.00243635
KLEIN_TARGETS_OF_BCR_ABL1_FUSION	0.452006	-0.00052173	0.00068082
ROVERSI_GLIOMA_LOH_REGIONS	0.348767	-0.000145545	0.00105655
ROVERSI_GLIOMA_COPY_NUMBER_UP	0.15705	0.0034209	0.00532753
RASHI_RESPONSE_TO_IONIZING_RADIATION_1	0.820908	-0.00114159	6.17e-05
RASHI_RESPONSE_TO_IONIZING_RADIATION_2	0.629756	0.00124799	0.00463126
RASHI_RESPONSE_TO_IONIZING_RADIATION_3	0.680197	-0.000998564	0.000204559
RASHI_RESPONSE_TO_IONIZING_RADIATION_4	0.0254618	0.0157991	0.0214137
RASHI_RESPONSE_TO_IONIZING_RADIATION_5	0.338559	0.00212132	0.00429858
RASHI_RESPONSE_TO_IONIZING_RADIATION_6	0.798933	-0.00112515	7.81e-05
RASHI_NFKB1_TARGETS	0.059871	0.0103565	0.0148278
IWANAGA_E2F1_TARGETS_INDUCED_BY_SERUM	0.212399	0.00780739	0.0139849
AIGNER_ZEB1_TARGETS	0.153749	0.00701469	0.0112525
SUZUKI_AMPLIFIED_IN_ORAL_CANCER	0.605879	0.000569196	0.00271521
MARTIN_INTERACT_WITH_HDAC	0.0665042	0.0028476	0.00404611
LASTOWSKA_COAMPLIFIED_WITH_MYCN	0.179402	0.00904883	0.0163721
LI_LUNG_CANCER	0.6511	-0.000956846	0.000246227
LI_AMPLIFIED_IN_LUNG_CANCER	0.240878	0.00336191	0.00570104
LINDGREN_BLADDER_CANCER_CLUSTER_2B	0.998046	-0.00120336	7.22e-09
LINDGREN_BLADDER_CANCER_HIGH_RECURRENCE	0.539832	-0.000750368	0.000452457
LINDGREN_BLADDER_CANCER_WITH_LOH_IN_CHR9Q	0.162893	0.00499311	0.00801902
NAKAMURA_LUNG_CANCER_DIFFERENTIATION_MARKERS	0.382684	0.00537353	0.0127826
GALLUZZI_PREVENT_MITOCHONDIAL_PERMEABILIZATION	0.494354	0.00441927	0.00999506
MYLLYKANGAS_AMPLIFICATION_HOT_SPOT_17	0.467513	-0.000567231	0.000635374
MYLLYKANGAS_AMPLIFICATION_HOT_SPOT_24	0.455343	-0.000531726	0.000670836
MYLLYKANGAS_AMPLIFICATION_HOT_SPOT_27	0.414493	0.0019763	0.00438292
EBAUER_TARGETS_OF_PAX3_FOXO1_FUSION_DN	0.365414	0.00131886	0.00315394
EBAUER_MYOGENIC_TARGETS_OF_PAX3_FOXO1_FUSION	0.533475	0.0013158	0.00375457
SCHAVOLT_TARGETS_OF_TP53_AND_TP63	0.476237	0.00390887	0.00954692
MYLLYKANGAS_AMPLIFICATION_HOT_SPOT_8	0.136144	0.00483825	0.00714722
MYLLYKANGAS_AMPLIFICATION_HOT_SPOT_23	0.14893	0.00487221	0.00727784
MYLLYKANGAS_AMPLIFICATION_HOT_SPOT_12	0.0749489	0.00261216	0.00381094
MATTIOLI_MGUS_VS_PCL	0.941399	-0.00119685	6.51e-06
MATTIOLI_MGUS_VS_MULTIPLE_MYELOMA	0.598629	0.000159481	0.00203235
FARMER_BREAST_CANCER_APOCRINE_VS_LUMINAL	0.0299013	0.00446423	0.00566079
FARMER_BREAST_CANCER_APOCRINE_VS_BASAL	0.339846	0.00467758	0.00956177
FARMER_BREAST_CANCER_BASAL_VS_LULMINAL	0.587084	0.000274595	0.00212187
LUI_THYROID_CANCER_CLUSTER_1	0.60041	-0.00087265	0.000330322
LUI_THYROID_CANCER_CLUSTER_2	0.379804	0.00389141	0.00791023
LUI_THYROID_CANCER_CLUSTER_3	0.381621	-0.000280988	0.000921273
LUI_THYROID_CANCER_CLUSTER_4	0.93072	-0.00108285	0.00022803
LUI_THYROID_CANCER_CLUSTER_5	0.0806	0.00761382	0.0107414
GRASEMANN_RETINOBLASTOMA_WITH_6P_AMPLIFICATION	0.723812	-0.000407948	0.0012128
LUI_TARGETS_OF_PAX8_PPARG_FUSION	0.470576	-0.000575934	0.000626681
SCHLOSSER_SERUM_RESPONSE_UP	0.118351	0.00758379	0.0114127
SCHLOSSER_SERUM_RESPONSE_AUGMENTED_BY_MYC	0.245182	0.00042343	0.00162484
SCHLOSSER_MYC_AND_SERUM_RESPONSE_SYNERGY	0.456529	0.00129714	0.00346815
SCHLOSSER_MYC_TARGETS_REPRESSED_BY_SERUM	0.241309	0.000450362	0.00165174
SCHLOSSER_MYC_TARGETS_AND_SERUM_RESPONSE_DN	0.873173	-0.00106621	0.00022288
SCHLOSSER_MYC_TARGETS_AND_SERUM_RESPONSE_UP	0.625824	-0.000916774	0.000286251
SCHLOSSER_SERUM_RESPONSE_DN	0.199052	0.000782939	0.00198392
MATTIOLI_MULTIPLE_MYELOMA_SUBGROUPS	0.551081	-0.00077503	0.000427824
MATTIOLI_MULTIPLE_MYELOMA_WITH_14Q32_TRANSLOCATIONS	0.698488	-0.000528017	0.000951553
FARMER_BREAST_CANCER_CLUSTER_1	0.997312	-0.00120336	1.37e-08
FARMER_BREAST_CANCER_CLUSTER_7	0.137173	0.00158389	0.00281403
FARMER_BREAST_CANCER_CLUSTER_2	0.538019	-0.000746303	0.000456517
ROSTY_CERVICAL_CANCER_PROLIFERATION_CLUSTER	0.793123	-0.00112046	8.28e-05
SCHEIDEREIT_IKK_INTERACTING_PROTEINS	0.669948	-0.000807967	0.000485535
JAERVINEN_AMPLIFIED_IN_LARYNGEAL_CANCER	0.319235	0.000759433	0.00220602
HEIDENBLAD_AMPLIFIED_IN_SOFT_TISSUE_CANCER	0.89339	-0.00118172	2.16e-05
KOBAYASHI_RESPONSE_TO_ROMIDEPSIN	0.726261	-0.00105561	0.000147577
LA_MEN1_TARGETS	0.0917375	0.00221874	0.003418
LUND_SILENCED_BY_METHYLATION	0.824253	-0.00114391	5.94e-05
HONRADO_BREAST_CANCER_BRCA1_VS_BRCA2	0.89806	-0.00118358	1.98e-05
BOWIE_RESPONSE_TO_EXTRACELLULAR_MATRIX	0.630188	-0.000923957	0.000279076
BOWIE_RESPONSE_TO_TAMOXIFEN	0.620415	-0.000907713	0.000295301
AIYAR_COBRA1_TARGETS_UP	0.282762	0.000186564	0.00138826
AIYAR_COBRA1_TARGETS_DN	0.491868	-0.000633989	0.000568696
LI_CISPLATIN_RESISTANCE_DN	0.964045	-0.00120092	2.45e-06
LI_CISPLATIN_RESISTANCE_UP	0.556402	0.00182558	0.00534892
HERNANDEZ_ABERRANT_MITOSIS_BY_DOCETACEL_4NM_UP	0.270963	0.00818674	0.0171723
HERNANDEZ_MITOTIC_ARREST_BY_DOCETAXEL_1_UP	0.688779	0.001913	0.00745657
HERNANDEZ_MITOTIC_ARREST_BY_DOCETAXEL_1_DN	0.502839	0.00136271	0.0041037
HERNANDEZ_ABERRANT_MITOSIS_BY_DOCETACEL_2NM_UP	0.861242	-0.00116654	3.68e-05
HERNANDEZ_ABERRANT_MITOSIS_BY_DOCETACEL_2NM_DN	0.862566	-0.00116724	3.61e-05
HERNANDEZ_MITOTIC_ARREST_BY_DOCETAXEL_2_UP	0.5163	0.000483864	0.00226612
HERNANDEZ_MITOTIC_ARREST_BY_DOCETAXEL_2_DN	0.24171	0.0019605	0.00360554
XU_HGF_SIGNALING_NOT_VIA_AKT1_6HR	0.825083	-0.00114448	5.88e-05
XU_HGF_TARGETS_INDUCED_BY_AKT1_6HR	0.309316	4.19e-05	0.00124376
XU_HGF_SIGNALING_NOT_VIA_AKT1_48HR_UP	0.624336	-7.35e-07	0.00171925
XU_HGF_SIGNALING_NOT_VIA_AKT1_48HR_DN	0.483873	-0.000612683	0.000589977
XU_HGF_TARGETS_INDUCED_BY_AKT1_48HR_UP	0.491412	0.00266577	0.00636028
XU_HGF_TARGETS_INDUCED_BY_AKT1_48HR_DN	0.444914	-0.000500092	0.000702432
XU_HGF_TARGETS_REPRESSED_BY_AKT1_DN	0.52558	0.000743226	0.00277091
XU_AKT1_TARGETS_6HR	0.562888	-0.000799921	0.000402963
SHI_SPARC_TARGETS_UP	0.724736	-0.00105389	0.000149296
SHI_SPARC_TARGETS_DN	0.683592	0.000419761	0.00279834
WAESCH_ANAPHASE_PROMOTING_COMPLEX	0.465735	-0.000562134	0.000640465
NEBEN_AML_WITH_FLT3_OR_NRAS_DN	0.90718	-0.00118698	1.64e-05
DIRMEIER_LMP1_RESPONSE_EARLY	0.342722	0.00490792	0.0101698
EINAV_INTERFERON_SIGNATURE_IN_CANCER	0.771705	-0.00110189	0.00010136
AMUNDSON_DNA_DAMAGE_RESPONSE_TP53	0.736556	-0.00106694	0.000136266
SNIJDERS_AMPLIFIED_IN_HEAD_AND_NECK_TUMORS	0.353887	-0.000167787	0.00103434
WHITE_NEUROBLASTOMA_WITH_1P36.3_DELETION	0.349269	0.00220307	0.00446124
SILIGAN_BOUND_BY_EWS_FLT1_FUSION	0.505244	-0.000668366	0.00053436
DAUER_STAT3_TARGETS_UP	0.629578	-0.000922958	0.000280074
DAUER_STAT3_TARGETS_DN	0.430077	-0.000453066	0.000749402
PATIL_LIVER_CANCER	0.72015	-0.00104865	0.000154532
KORKOLA_TERATOMA	0.339183	-0.000102703	0.00109934
KORKOLA_YOLK_SAC_TUMOR	0.258068	0.000337421	0.00153894
WANG_METHYLATED_IN_BREAST_CANCER	0.797522	-0.000616189	0.000991649
HEIDENBLAD_AMPLIFIED_IN_PANCREATIC_CANCER	0.0242173	0.00490046	0.0060965
TERAMOTO_OPN_TARGETS_CLUSTER_1	0.755596	-0.000295305	0.00156738
TERAMOTO_OPN_TARGETS_CLUSTER_4	0.21226	0.000670598	0.00187171
TERAMOTO_OPN_TARGETS_CLUSTER_6	0.660047	-0.000970165	0.000232924
TERAMOTO_OPN_TARGETS_CLUSTER_7	0.103246	0.00199172	0.00319125
SEITZ_NEOPLASTIC_TRANSFORMATION_BY_8P_DELETION_UP	0.647703	-0.000951674	0.000251393
SEITZ_NEOPLASTIC_TRANSFORMATION_BY_8P_DELETION_DN	0.524619	-0.000715481	0.000487302
YORDY_RECIPROCAL_REGULATION_BY_ETS1_AND_SP100_DN	0.508409	0.0026948	0.00651705
YORDY_RECIPROCAL_REGULATION_BY_ETS1_AND_SP100_UP	0.531926	-0.000732462	0.000470342
MEINHOLD_OVARIAN_CANCER_LOW_GRADE_UP	0.383008	-0.000286347	0.00091592
MEINHOLD_OVARIAN_CANCER_LOW_GRADE_DN	0.605525	-0.00088185	0.000321133
DACOSTA_ERCC3_ALLELE_XPCS_VS_TTD_UP	0.196606	0.00912416	0.0157189
DACOSTA_ERCC3_ALLELE_XPCS_VS_TTD_DN	0.699688	-5.17e-05	0.00188593
DACOSTA_LOW_DOSE_UV_RESPONSE_VIA_ERCC3_XPCS_UP	0.451822	-0.000521175	0.000681375
DACOSTA_UV_RESPONSE_VIA_ERCC3_UP	0.570606	0.000293702	0.00212657
DACOSTA_UV_RESPONSE_VIA_ERCC3_DN	0.39	0.00379896	0.00796901
DACOSTA_UV_RESPONSE_VIA_ERCC3_COMMON_DN	0.0713487	0.0133109	0.0227656
DIRMEIER_LMP1_RESPONSE_LATE_UP	0.199733	0.000776932	0.00197792
DIRMEIER_LMP1_RESPONSE_LATE_DN	0.667631	0.000366552	0.00254633
HEIDENBLAD_AMPLICON_8Q24_UP	0.983604	-0.00120286	5.09e-07
HEIDENBLAD_AMPLICON_8Q24_DN	0.0190251	0.0167589	0.023514
HEIDENBLAD_AMPLICON_12P11_12_UP	0.648403	-0.000952744	0.000250324
HEIDENBLAD_AMPLICON_12P11_12_DN	0.169445	0.00106987	0.00227051
AMUNDSON_RESPONSE_TO_ARSENITE	0.556853	0.000462013	0.00242239
FUNG_IL2_SIGNALING_2	0.758033	-0.00108896	0.000114267
FUNG_IL2_SIGNALING_1	0.86148	-0.00116667	3.67e-05
SASAKI_TARGETS_OF_TP73_AND_TP63	0.915558	-0.00118982	1.35e-05
YANAGIHARA_ESX1_TARGETS	0.965006	-0.00120105	2.32e-06
WEINMANN_ADAPTATION_TO_HYPOXIA_UP	0.295798	0.000113459	0.00131525
WEINMANN_ADAPTATION_TO_HYPOXIA_DN	0.614436	0.00171153	0.00604833
TSUNODA_CISPLATIN_RESISTANCE_UP	0.226001	0.00220538	0.00389604
TSUNODA_CISPLATIN_RESISTANCE_DN	0.513534	0.000455467	0.00217677
MARTORIATI_MDM4_TARGETS_NEUROEPITHELIUM_UP	0.800737	-0.000627411	0.000977783
MARTORIATI_MDM4_TARGETS_NEUROEPITHELIUM_DN	0.408375	-0.000379692	0.000822688
MARTORIATI_MDM4_TARGETS_FETAL_LIVER_UP	0.719114	-0.00104745	0.000155729
MARTORIATI_MDM4_TARGETS_FETAL_LIVER_DN	0.645548	-0.000948007	0.000255386
LI_WILMS_TUMOR_ANAPLASTIC_UP	0.265509	0.00029013	0.0014917
BORLAK_LIVER_CANCER_EGF_UP	0.337055	-9.3e-05	0.00110907
MANN_RESPONSE_TO_AMIFOSTINE_UP	0.118231	0.00588698	0.00855554
YAN_ESCAPE_FROM_ANOIKIS	0.704391	-0.00102985	0.000173308
LIEN_BREAST_CARCINOMA_METAPLASTIC_VS_DUCTAL_UP	0.866146	-0.0011688	3.49e-05
LIEN_BREAST_CARCINOMA_METAPLASTIC_VS_DUCTAL_DN	0.142765	0.00987411	0.0166128
WOOD_EBV_EBNA1_TARGETS_UP	0.267625	0.00460063	0.00863841
WOOD_EBV_EBNA1_TARGETS_DN	0.524498	-0.000715195	0.000487587
MOHANKUMAR_HOXA1_TARGETS_UP	0.263691	0.000301533	0.00150309
MOHANKUMAR_HOXA1_TARGETS_DN	0.529836	0.00202956	0.00589192
DAWSON_METHYLATED_IN_LYMPHOMA_TCL1	0.396269	0.00399467	0.0080929
MURATA_VIRULENCE_OF_H_PILORI	0.501236	-0.000658228	0.000544486
WANG_HCP_PROSTATE_CANCER	0.532747	0.00291258	0.00791027
JOHANSSON_BRAIN_CANCER_EARLY_VS_LATE_DN	0.667373	-0.000980742	0.00022236
MAINA_VHL_TARGETS_DN	0.213287	0.00582449	0.00991049
GRUETZMANN_PANCREATIC_CANCER_UP	0.493961	-0.000639471	0.00056322
GRUETZMANN_PANCREATIC_CANCER_DN	0.129361	0.00156565	0.00276569
JAZAG_TGFB1_SIGNALING_UP	0.437806	-0.000477867	0.000724631
JAZAG_TGFB1_SIGNALING_DN	0.0983957	0.00417862	0.00583884
JAZAG_TGFB1_SIGNALING_VIA_SMAD4_UP	0.687142	-0.00100785	0.000195281
JAZAG_TGFB1_SIGNALING_VIA_SMAD4_DN	0.47029	-0.000575126	0.000627489
LI_WILMS_TUMOR_VS_FETAL_KIDNEY_2_UP	0.890298	-0.00118044	2.29e-05
LI_WILMS_TUMOR_VS_FETAL_KIDNEY_2_DN	0.678238	-0.000995898	0.000207222
SIMBULAN_UV_RESPONSE_NORMAL_DN	0.382947	0.00194883	0.00420897
SIMBULAN_UV_RESPONSE_IMMORTALIZED_DN	0.54847	-0.000307579	0.00108249
CEBALLOS_TARGETS_OF_TP53_AND_MYC_UP	0.519508	0.00200764	0.00558222
CEBALLOS_TARGETS_OF_TP53_AND_MYC_DN	0.529159	0.00240758	0.00610272
INAMURA_LUNG_CANCER_SCC_UP	0.212496	0.000668665	0.00186978
INAMURA_LUNG_CANCER_SCC_DN	0.571331	0.0023154	0.00721937
INAMURA_LUNG_CANCER_SCC_SUBTYPES_UP	0.933921	-0.00119508	8.28e-06
SASAI_RESISTANCE_TO_NEOPLASTIC_TRANSFROMATION	0.850765	-0.0011607	4.26e-05
KIM_MYC_AMPLIFICATION_TARGETS_UP	0.661966	-0.000972963	0.000230129
KIM_MYC_AMPLIFICATION_TARGETS_DN	0.444471	-0.000498725	0.000703798
KIM_MYCN_AMPLIFICATION_TARGETS_UP	0.0317487	0.0167035	0.0258247
KIM_MYCN_AMPLIFICATION_TARGETS_DN	0.349039	-0.000146736	0.00105536
KIM_MYCL1_AMPLIFICATION_TARGETS_UP	0.58624	0.00061036	0.00271756
KIM_MYCL1_AMPLIFICATION_TARGETS_DN	0.81197	-0.00113515	6.81e-05
TSAI_RESPONSE_TO_IONIZING_RADIATION	0.264815	0.00729985	0.0136303
YANG_BREAST_CANCER_ESR1_UP	0.332386	0.00310006	0.00614711
YANG_BREAST_CANCER_ESR1_DN	0.488608	-0.000625372	0.000577303
YANG_BREAST_CANCER_ESR1_LASER_UP	0.394236	0.00297053	0.00645114
YANG_BREAST_CANCER_ESR1_LASER_DN	0.440224	0.00418252	0.00952168
YANG_BREAST_CANCER_ESR1_BULK_UP	0.317477	0.00319286	0.00620156
YANG_BREAST_CANCER_ESR1_BULK_DN	0.292144	0.00013353	0.00133529
WANG_RESPONSE_TO_BEXAROTENE_UP	0.0504034	0.00340267	0.00460086
WANG_RESPONSE_TO_BEXAROTENE_DN	0.123133	0.00165803	0.00285796
SHANK_TAL1_TARGETS_DN	0.11888	0.00172415	0.002924
HASINA_NOL7_TARGETS_UP	0.805539	-0.00113031	7.3e-05
HASINA_NOL7_TARGETS_DN	0.985455	-0.00120297	4e-07
HOWLIN_PUBERTAL_MAMMARY_GLAND	0.733099	-0.00106319	0.000140009
HATADA_METHYLATED_IN_LUNG_CANCER_UP	0.719373	-0.00104775	0.000155429
HATADA_METHYLATED_IN_LUNG_CANCER_DN	0.233708	0.000504786	0.0017061
FURUKAWA_DUSP6_TARGETS_PCI35_UP	0.333267	-7.54e-05	0.00112658
FURUKAWA_DUSP6_TARGETS_PCI35_DN	0.830395	-0.00114806	5.52e-05
KARAKAS_TGFB1_SIGNALING	0.378721	0.00608679	0.0139019
SHETH_LIVER_CANCER_VS_TXNIP_LOSS_PAM1	0.690199	0.000551694	0.00360001
SHETH_LIVER_CANCER_VS_TXNIP_LOSS_PAM2	0.268093	0.000274093	0.00147569
SHETH_LIVER_CANCER_VS_TXNIP_LOSS_PAM3	0.35887	-6.43e-05	0.00118099
SHETH_LIVER_CANCER_VS_TXNIP_LOSS_PAM4	0.794968	-0.00112196	8.13e-05
SHETH_LIVER_CANCER_VS_TXNIP_LOSS_PAM5	0.0951349	0.0021511	0.00335098
SHETH_LIVER_CANCER_VS_TXNIP_LOSS_PAM6	0.113338	0.00181433	0.00301408
LIEN_BREAST_CARCINOMA_METAPLASTIC	0.431463	-0.000457561	0.000744912
TOMLINS_PROSTATE_CANCER_UP	0.973248	-0.00120201	1.35e-06
TOMLINS_PROSTATE_CANCER_DN	0.82807	-0.00114651	5.68e-05
TOMLINS_METASTASIS_UP	0.699077	-0.00102324	0.000179917
TOMLINS_METASTASIS_DN	0.20278	0.00276337	0.00458363
LIANG_HEMATOPOIESIS_STEM_CELL_NUMBER_LARGE_VS_TINY_UP	0.474814	-0.000587828	0.000614802
LIANG_HEMATOPOIESIS_STEM_CELL_NUMBER_LARGE_VS_TINY_DN	0.865152	-0.0011686	3.47e-05
LIANG_HEMATOPOIESIS_STEM_CELL_NUMBER_SMALL_VS_HUGE_UP	0.0775445	0.00689892	0.00938547
LIANG_HEMATOPOIESIS_STEM_CELL_NUMBER_SMALL_VS_HUGE_DN	0.773615	-0.00110363	9.96e-05
SPIELMAN_LYMPHOBLAST_EUROPEAN_VS_ASIAN_2FC_UP	0.662357	-0.000973531	0.000229562
SPIELMAN_LYMPHOBLAST_EUROPEAN_VS_ASIAN_2FC_DN	0.509731	-0.000679554	0.000523185
SPIELMAN_LYMPHOBLAST_EUROPEAN_VS_ASIAN_UP	0.397628	0.00164421	0.00380985
SPIELMAN_LYMPHOBLAST_EUROPEAN_VS_ASIAN_DN	0.308164	4.78e-05	0.00124969
HUI_MAPK14_TARGETS_UP	0.393486	-0.000325955	0.00087636
THEODOROU_MAMMARY_TUMORIGENESIS	0.788634	-0.00111673	8.65e-05
BALLIF_DEVELOPMENTAL_DISABILITY_P16_P12_DELETION	0.770986	-0.00110123	0.000102018
SCHLESINGER_METHYLATED_IN_COLON_CANCER	0.97502	-0.00120219	1.18e-06
PUJANA_BREAST_CANCER_LIT_INT_NETWORK	0.806987	-0.00113141	7.19e-05
PUJANA_XPRSS_INT_NETWORK	0.964816	-0.00120102	2.34e-06
PUJANA_BRCA1_PCC_NETWORK	0.664669	-0.000976871	0.000226226
PUJANA_BRCA2_PCC_NETWORK	0.874977	-0.00117352	2.98e-05
PUJANA_ATM_PCC_NETWORK	0.962581	-0.00120072	2.65e-06
PUJANA_CHEK2_PCC_NETWORK	0.633713	-0.000929677	0.000273363
PUJANA_BRCA_CENTERED_NETWORK	0.957528	-0.00119995	3.41e-06
SCHLESINGER_H3K27ME3_IN_NORMAL_AND_METHYLATED_IN_CANCER	0.827863	-0.000779653	0.000710483
SCHLESINGER_METHYLATED_DE_NOVO_IN_CANCER	0.85889	-0.00116526	3.81e-05
KHETCHOUMIAN_TRIM24_TARGETS_UP	0.811206	-0.00113459	6.87e-05
OHM_METHYLATED_IN_ADULT_CANCERS	0.385899	-0.000297429	0.000904851
ALCALA_APOPTOSIS	0.497943	-0.000649246	0.000553812
OKAWA_NEUROBLASTOMA_1P36_31_DELETION	0.268975	0.00346124	0.00596172
COWLING_MYCN_TARGETS	0.627103	0.00102513	0.00433032
FALVELLA_SMOKERS_WITH_LUNG_CANCER	0.529291	0.000934884	0.00306864
OZEN_MIR125B1_TARGETS	0.578034	0.00117932	0.00394913
KAUFFMANN_MELANOMA_RELAPSE_UP	0.678978	-0.000996907	0.000206214
WILLIAMS_ESR1_TARGETS_UP	0.527496	-0.000722216	0.000480576
WILLIAMS_ESR2_TARGETS_UP	0.502465	0.0037686	0.00968969
WILLIAMS_ESR2_TARGETS_DN	0.576376	-0.000827154	0.000375763
GROSS_ELK3_TARGETS_UP	0.636783	-0.000934601	0.000268445
GROSS_ELK3_TARGETS_DN	0.964211	-0.00120094	2.42e-06
GROSS_HYPOXIA_VIA_ELK3_UP	0.934368	-0.00119519	8.17e-06
GROSS_HYPOXIA_VIA_ELK3_DN	0.824248	-0.00114391	5.94e-05
GROSS_HIF1A_TARGETS_DN	0.291431	0.000137486	0.00133924
GROSS_HYPOXIA_VIA_HIF1A_UP	0.514947	-0.000692348	0.000510407
GROSS_HYPOXIA_VIA_HIF1A_DN	0.268141	0.0040293	0.00671001
GROSS_HYPOXIA_VIA_ELK3_ONLY_UP	0.653223	-0.000960048	0.000243029
GROSS_HYPOXIA_VIA_ELK3_ONLY_DN	0.451097	-0.000518984	0.000683563
GROSS_HYPOXIA_VIA_ELK3_AND_HIF1A_UP	0.249607	0.00717659	0.0139918
GROSS_HYPOXIA_VIA_ELK3_AND_HIF1A_DN	0.840827	-0.00115474	4.86e-05
NUYTTEN_NIPP1_TARGETS_UP	0.83434	-0.00115064	5.27e-05
NUYTTEN_NIPP1_TARGETS_DN	0.804124	-0.00112922	7.41e-05
NUYTTEN_EZH2_TARGETS_UP	0.708765	-0.00103519	0.000167973
NUYTTEN_EZH2_TARGETS_DN	0.684732	-0.00100466	0.000198472
INGRAM_SHH_TARGETS_UP	0.79513	-0.0011221	8.12e-05
INGRAM_SHH_TARGETS_DN	0.271492	0.000253286	0.00145491
MARTIN_NFKB_TARGETS_UP	0.880262	-0.00117601	2.73e-05
MARTIN_VIRAL_GPCR_SIGNALING_UP	0.74147	-0.000908908	0.00038969
MARTIN_VIRAL_GPCR_SIGNALING_DN	0.171534	0.00889234	0.0150198
BUYTAERT_PHOTODYNAMIC_THERAPY_STRESS_UP	0.855173	-0.00116321	4.01e-05
BUYTAERT_PHOTODYNAMIC_THERAPY_STRESS_DN	0.435225	-0.00046966	0.000732828
FERREIRA_EWINGS_SARCOMA_UNSTABLE_VS_STABLE_UP	0.733301	-0.00106341	0.000139788
FERREIRA_EWINGS_SARCOMA_UNSTABLE_VS_STABLE_DN	0.768444	-0.00109888	0.000104363
NAKAYAMA_FRA2_TARGETS	0.884704	-0.00117802	2.53e-05
LOPEZ_MBD_TARGETS	0.813874	-0.00113655	6.67e-05
LOPEZ_MBD_TARGETS_IMPRINTED_AND_X_LINKED	0.769297	-0.00109967	0.000103573
ROPERO_HDAC2_TARGETS	0.27027	0.000261091	0.00146282
LIU_LIVER_CANCER	0.838292	-0.00115316	5.01e-05
LIU_BREAST_CANCER	0.787552	-0.00111582	8.74e-05
LIU_NASOPHARYNGEAL_CARCINOMA	0.46051	-0.000546982	0.000655599
LIU_COMMON_CANCER_GENES	0.158285	0.00119337	0.00239386
LOCKWOOD_AMPLIFIED_IN_LUNG_CANCER	0.596407	-0.000865334	0.000337629
RAHMAN_TP53_TARGETS_PHOSPHORYLATED	0.0505083	0.00425629	0.00560061
WEI_MIR34A_TARGETS	0.69865	-0.0010227	0.000180454
WEI_MYCN_TARGETS_WITH_E_BOX	0.677014	-0.000831289	0.000454844
LIAO_HAVE_SOX4_BINDING_SITES	0.427768	-0.000445522	0.000756937
LIAO_METASTASIS	0.779144	-0.00110856	9.47e-05
TONG_INTERACT_WITH_PTTG1	0.975058	-0.00120219	1.18e-06
SCIAN_CELL_CYCLE_TARGETS_OF_TP53_AND_TP73_DN	0.564894	-0.000804051	0.000398839
SCIAN_INVERSED_TARGETS_OF_TP53_AND_TP73_UP	0.313763	0.00102642	0.00254487
SCIAN_INVERSED_TARGETS_OF_TP53_AND_TP73_DN	0.192182	0.00893954	0.0185636
GUENTHER_GROWTH_SPHERICAL_VS_ADHERENT_UP	0.712361	-0.000237699	0.0015641
GUENTHER_GROWTH_SPHERICAL_VS_ADHERENT_DN	0.890598	-0.00118056	2.28e-05
SCHWAB_TARGETS_OF_BMYB_POLYMORPHIC_VARIANTS_UP	0.340302	-0.000107785	0.00109427
SCHWAB_TARGETS_OF_BMYB_POLYMORPHIC_VARIANTS_DN	0.17623	0.000999249	0.00219997
GOUYER_TATI_TARGETS_DN	0.0783922	0.0025242	0.00372309
CAFFAREL_RESPONSE_TO_THC_UP	0.0368285	0.0040367	0.00523377
CAFFAREL_RESPONSE_TO_THC_DN	0.346805	-0.000136905	0.00106518
CAFFAREL_RESPONSE_TO_THC_8HR_5_UP	0.0397322	0.00388196	0.00507921
CAFFAREL_RESPONSE_TO_THC_8HR_5_DN	0.0383721	0.0106266	0.0139533
CAFFAREL_RESPONSE_TO_THC_8HR_3_DN	0.200754	0.00233508	0.00396413
CAFFAREL_RESPONSE_TO_THC_24HR_3_DN	0.714383	-0.00104191	0.000161261
CAFFAREL_RESPONSE_TO_THC_24HR_5_UP	0.449951	0.00511903	0.0119284
CAFFAREL_RESPONSE_TO_THC_24HR_5_DN	0.197227	0.00079915	0.00200011
BERTUCCI_INVASIVE_CARCINOMA_DUCTAL_VS_LOBULAR_UP	0.394726	-0.000330539	0.000871782
BERTUCCI_INVASIVE_CARCINOMA_DUCTAL_VS_LOBULAR_DN	0.87172	-0.00117194	3.14e-05
SUH_COEXPRESSED_WITH_ID1_AND_ID2_UP	0.296367	0.000110364	0.00131215
WOTTON_RUNX_TARGETS_UP	0.0485943	0.0111317	0.0152028
WOTTON_RUNX_TARGETS_DN	0.498061	0.00149038	0.00451709
GARCIA_TARGETS_OF_FLI1_AND_DAX1_UP	0.144027	0.0103311	0.0188092
GARCIA_TARGETS_OF_FLI1_AND_DAX1_DN	0.952554	-0.0011991	4.26e-06
RICKMAN_TUMOR_DIFFERENTIATED_WELL_VS_POORLY_UP	0.58497	0.00020592	0.00202294
RICKMAN_TUMOR_DIFFERENTIATED_WELL_VS_POORLY_DN	0.681681	-0.00100057	0.000202556
RICKMAN_TUMOR_DIFFERENTIATED_WELL_VS_MODERATELY_UP	0.152527	0.00689218	0.0107496
RICKMAN_TUMOR_DIFFERENTIATED_WELL_VS_MODERATELY_DN	0.559501	-0.000792883	0.000409993
RICKMAN_TUMOR_DIFFERENTIATED_MODERATELY_VS_POORLY_UP	0.29315	0.00174248	0.00349759
RICKMAN_TUMOR_DIFFERENTIATED_MODERATELY_VS_POORLY_DN	0.959643	-0.00120028	3.08e-06
RICKMAN_METASTASIS_UP	0.962489	-0.0012007	2.66e-06
RICKMAN_METASTASIS_DN	0.471443	0.00420107	0.00996255
FRIDMAN_SENESCENCE_UP	0.610844	-0.000891246	0.000311749
FRIDMAN_SENESCENCE_DN	0.182598	0.00442816	0.00685764
FRIDMAN_IMMORTALIZATION_DN	0.905381	-0.00118634	1.7e-05
SCHAEFFER_PROSTATE_DEVELOPMENT_6HR_UP	0.540975	-0.000752917	0.000449911
SCHAEFFER_PROSTATE_DEVELOPMENT_6HR_DN	0.526766	-0.000720513	0.000482276
SCHAEFFER_PROSTATE_DEVELOPMENT_12HR_UP	0.881323	-0.0011765	2.68e-05
SCHAEFFER_PROSTATE_DEVELOPMENT_12HR_DN	0.634007	0.000173631	0.00213577
SCHAEFFER_PROSTATE_DEVELOPMENT_48HR_UP	0.535718	0.00186581	0.0052493
SCHAEFFER_PROSTATE_DEVELOPMENT_48HR_DN	0.899359	-0.00118409	1.93e-05
SCHAEFFER_PROSTATE_DEVELOPMENT_AND_CANCER_BOX1_UP	0.646185	-0.00094934	0.000253724
SCHAEFFER_PROSTATE_DEVELOPMENT_AND_CANCER_BOX4_DN	0.348571	-0.000144683	0.00105741
SCHAEFFER_SOX9_TARGETS_IN_PROSTATE_DEVELOPMENT_UP	0.133854	0.00150201	0.00270213
SCHAEFFER_SOX9_TARGETS_IN_PROSTATE_DEVELOPMENT_DN	0.0735928	0.00569638	0.00773156
KOYAMA_SEMA3B_TARGETS_UP	0.538087	-0.000746457	0.000456363
KOYAMA_SEMA3B_TARGETS_DN	0.619949	0.00106174	0.00425853
RICKMAN_HEAD_AND_NECK_CANCER_A	0.95372	-0.00119931	4.06e-06
RICKMAN_HEAD_AND_NECK_CANCER_B	0.327533	-4.84e-05	0.0011536
RICKMAN_HEAD_AND_NECK_CANCER_C	0.907469	-0.00118708	1.63e-05
RICKMAN_HEAD_AND_NECK_CANCER_D	0.304739	6.57e-05	0.0012675
RICKMAN_HEAD_AND_NECK_CANCER_E	0.349171	0.00574675	0.0124746
RICKMAN_HEAD_AND_NECK_CANCER_F	0.880669	-0.0011762	2.71e-05
WU_CELL_MIGRATION	0.726787	-0.0010562	0.000146988
TAGHAVI_NEOPLASTIC_TRANSFORMATION	0.210228	0.000687336	0.00188843
COLIN_PILOCYTIC_ASTROCYTOMA_VS_GLIOBLASTOMA_UP	0.648439	-0.0009528	0.000250268
COLIN_PILOCYTIC_ASTROCYTOMA_VS_GLIOBLASTOMA_DN	0.595866	-0.000864337	0.000338625
BALDWIN_PRKCI_TARGETS_UP	0.99283	-0.00120327	9.73e-08
GOTZMANN_EPITHELIAL_TO_MESENCHYMAL_TRANSITION_UP	0.80168	-0.00112732	7.6e-05
GOTZMANN_EPITHELIAL_TO_MESENCHYMAL_TRANSITION_DN	0.303231	0.00107918	0.00259154
HE_PTEN_TARGETS_UP	0.851329	-0.00116102	4.23e-05
AMIT_DELAYED_EARLY_GENES	0.498159	0.00347539	0.00854564
DEN_INTERACT_WITH_LCA5	0.861253	-0.00116654	3.68e-05
PASQUALUCCI_LYMPHOMA_BY_GC_STAGE_UP	0.116002	0.00386902	0.00555736
PASQUALUCCI_LYMPHOMA_BY_GC_STAGE_DN	0.395004	-0.000331566	0.000870756
BENPORATH_ES_1	0.836528	-0.00115204	5.13e-05
BENPORATH_ES_2	0.912548	-0.00118883	1.45e-05
BENPORATH_NANOG_TARGETS	0.315217	1.19e-05	0.00121381
BENPORATH_OCT4_TARGETS	0.141216	0.0110007	0.01965
BENPORATH_SOX2_TARGETS	0.515461	-0.000693596	0.000509161
BENPORATH_NOS_TARGETS	0.999233	-0.00120337	1.11e-09
BENPORATH_SUZ12_TARGETS	0.969492	-0.00120161	1.76e-06
BENPORATH_EED_TARGETS	0.963297	-0.00120082	2.55e-06
BENPORATH_ES_WITH_H3K27ME3	0.797577	-0.00112407	7.92e-05
BENPORATH_PRC2_TARGETS	0.804516	-0.00112952	7.38e-05
BENPORATH_MYC_TARGETS_WITH_EBOX	0.23483	0.000496616	0.00169794
BENPORATH_MYC_MAX_TARGETS	0.617536	2.16e-05	0.00173923
BENPORATH_CYCLING_GENES	0.664739	-0.000976972	0.000226125
BENPORATH_PROLIFERATION	0.616151	-0.000900445	0.00030256
PETRETTO_CARDIAC_HYPERTROPHY	0.0681565	0.00279911	0.00399767
STARK_PREFRONTAL_CORTEX_22Q11_DELETION_UP	0.0112833	0.0127788	0.0154238
STARK_PREFRONTAL_CORTEX_22Q11_DELETION_DN	0.109384	0.00608226	0.0086363
STARK_HYPPOCAMPUS_22Q11_DELETION_UP	0.0417345	0.00952579	0.0123031
STARK_HYPPOCAMPUS_22Q11_DELETION_DN	0.298198	0.000100448	0.00130225
BENPORATH_ES_CORE_NINE_CORRELATED	0.36172	0.00343169	0.00691264
PETRETTO_BLOOD_PRESSURE_UP	0.45655	0.00316119	0.0076775
PETRETTO_HEART_MASS_QTL_CIS_UP	0.279143	0.00329351	0.0057581
PETRETTO_HEART_MASS_QTL_CIS_DN	0.867458	-0.00116979	3.35e-05
AMIT_EGF_RESPONSE_20_HELA	0.963373	-0.00120083	2.54e-06
AMIT_EGF_RESPONSE_40_HELA	0.659137	-0.00096883	0.000234257
AMIT_EGF_RESPONSE_60_HELA	0.425504	-0.000438068	0.000764382
AMIT_EGF_RESPONSE_120_HELA	0.157291	0.00724684	0.0118375
AMIT_EGF_RESPONSE_240_HELA	0.731085	-0.000811361	0.00053476
AMIT_EGF_RESPONSE_480_HELA	0.320423	0.00680884	0.0134885
AMIT_EGF_RESPONSE_20_MCF10A	0.44628	-0.000504303	0.000698226
AMIT_EGF_RESPONSE_40_MCF10A	0.565647	-0.000805595	0.000397297
AMIT_EGF_RESPONSE_60_MCF10A	0.616568	-0.000760947	0.000505719
AMIT_EGF_RESPONSE_120_MCF10A	0.270965	0.00662688	0.0119147
AMIT_EGF_RESPONSE_240_MCF10A	0.0130342	0.0112896	0.0136641
AMIT_EGF_RESPONSE_480_MCF10A	0.445527	-0.000501985	0.000700542
AMIT_SERUM_RESPONSE_20_MCF10A	0.0977057	0.00209738	0.00329678
AMIT_SERUM_RESPONSE_40_MCF10A	0.751437	-0.00108243	0.000120796
AMIT_SERUM_RESPONSE_60_MCF10A	0.204662	0.000734184	0.00193522
AMIT_SERUM_RESPONSE_120_MCF10A	0.578943	-0.000832195	0.000370728
AMIT_SERUM_RESPONSE_240_MCF10A	0.828702	-0.00114693	5.64e-05
AMIT_SERUM_RESPONSE_480_MCF10A	0.131949	0.0015287	0.00272879
GEORGES_CELL_CYCLE_MIR192_TARGETS	0.265963	0.000287296	0.00148887
GEORGES_TARGETS_OF_MIR192_AND_MIR215	0.80336	-0.00112863	7.47e-05
SHEN_SMARCA2_TARGETS_UP	0.462206	-0.000551931	0.000650655
SHEN_SMARCA2_TARGETS_DN	0.146513	0.00474416	0.00708818
LIN_SILENCED_BY_TUMOR_MICROENVIRONMENT	0.230814	0.000526067	0.00172736
SAKAI_TUMOR_INFILTRATING_MONOCYTES_DN	0.179545	0.000965874	0.00216664
SAKAI_TUMOR_INFILTRATING_MONOCYTES_UP	0.290306	0.00558069	0.0109247
SAKAI_CHRONIC_HEPATITIS_VS_LIVER_CANCER_DN	0.754943	-0.00108593	0.000117301
JEON_SMAD6_TARGETS_UP	0.577831	0.00284264	0.00828072
JEON_SMAD6_TARGETS_DN	0.48745	-0.000622286	0.000580385
WANG_PROSTATE_CANCER_ANDROGEN_INDEPENDENT	0.843102	-0.00115614	4.72e-05
SUNG_METASTASIS_STROMA_UP	0.954609	-0.00119946	3.9e-06
SUNG_METASTASIS_STROMA_DN	0.656404	-0.000964795	0.000238288
SHIN_B_CELL_LYMPHOMA_CLUSTER_1	0.73932	-0.00106989	0.000133315
SHIN_B_CELL_LYMPHOMA_CLUSTER_2	0.872995	-0.00117256	3.08e-05
SHIN_B_CELL_LYMPHOMA_CLUSTER_3	0.046685	0.003555	0.00475265
SHIN_B_CELL_LYMPHOMA_CLUSTER_5	0.722784	-0.00105167	0.000151512
SHIN_B_CELL_LYMPHOMA_CLUSTER_6	0.711938	-0.00103901	0.000164163
SHIN_B_CELL_LYMPHOMA_CLUSTER_7	0.561778	-0.000797623	0.000405259
SHIN_B_CELL_LYMPHOMA_CLUSTER_8	0.0472162	0.0145777	0.024069
SHIN_B_CELL_LYMPHOMA_CLUSTER_9	0.921676	-0.00119172	1.16e-05
ZHANG_RESPONSE_TO_IKK_INHIBITOR_AND_TNF_UP	0.590982	-0.000855254	0.000347697
ZHANG_RESPONSE_TO_IKK_INHIBITOR_AND_TNF_DN	0.891359	-0.00118088	2.25e-05
MORI_PRE_BI_LYMPHOCYTE_UP	0.55452	0.000341611	0.00212885
MORI_PRE_BI_LYMPHOCYTE_DN	0.614793	-0.000898108	0.000304895
MORI_LARGE_PRE_BII_LYMPHOCYTE_UP	0.408825	-0.000381271	0.00082111
MORI_LARGE_PRE_BII_LYMPHOCYTE_DN	0.499383	-0.000653496	0.000549213
MORI_SMALL_PRE_BII_LYMPHOCYTE_UP	0.0898744	0.00606125	0.00839755
MORI_SMALL_PRE_BII_LYMPHOCYTE_DN	0.496335	0.0039663	0.0104545
MORI_IMMATURE_B_LYMPHOCYTE_UP	0.227054	0.000554212	0.00175547
MORI_IMMATURE_B_LYMPHOCYTE_DN	0.511945	-0.000685013	0.000517733
MORI_MATURE_B_LYMPHOCYTE_UP	0.235432	0.000492258	0.00169359
MORI_MATURE_B_LYMPHOCYTE_DN	0.461096	-0.000548695	0.000653887
MORI_PLASMA_CELL_UP	0.094067	0.00596819	0.0083288
MORI_PLASMA_CELL_DN	0.893576	-0.00118179	2.15e-05
MORI_EMU_MYC_LYMPHOMA_BY_ONSET_TIME_UP	0.19999	0.00989262	0.0190451
MORI_EMU_MYC_LYMPHOMA_BY_ONSET_TIME_DN	0.903467	-0.00118564	1.77e-05
COLLIS_PRKDC_SUBSTRATES	0.217038	0.00256836	0.00438369
COLLIS_PRKDC_REGULATORS	0.0237612	0.00493997	0.00613595
LEE_TARGETS_OF_PTCH1_AND_SUFU_UP	0.599228	-0.0008705	0.000332469
LEE_TARGETS_OF_PTCH1_AND_SUFU_DN	0.0734648	0.0129933	0.0215332
KAUFFMANN_DNA_REPAIR_GENES	0.852911	-0.000833168	0.000654471
KAUFFMANN_DNA_REPLICATION_GENES	0.666473	-0.000979458	0.000223642
NIKOLSKY_BREAST_CANCER_1Q21_AMPLICON	0.374489	-0.000252999	0.000949228
NIKOLSKY_BREAST_CANCER_1Q32_AMPLICON	0.230585	0.00399736	0.00656164
NIKOLSKY_BREAST_CANCER_5P15_AMPLICON	0.40152	0.00332056	0.00698683
NIKOLSKY_BREAST_CANCER_6P24_P22_AMPLICON	0.456698	0.00447572	0.0112727
NIKOLSKY_BREAST_CANCER_7P22_AMPLICON	0.744293	-0.00107512	0.000128095
NIKOLSKY_BREAST_CANCER_7P15_AMPLICON	0.258515	0.000334534	0.00153605
NIKOLSKY_BREAST_CANCER_7Q21_Q22_AMPLICON	0.248536	0.00755367	0.0141512
NIKOLSKY_BREAST_CANCER_8P12_P11_AMPLICON	0.0740154	0.00659052	0.00895252
NIKOLSKY_BREAST_CANCER_8Q12_Q22_AMPLICON	0.0797437	0.0087545	0.0128773
NIKOLSKY_BREAST_CANCER_8Q23_Q24_AMPLICON	0.018646	0.0054459	0.00664128
NIKOLSKY_BREAST_CANCER_11Q12_Q14_AMPLICON	0.964834	-0.00120103	2.34e-06
[truncated: 2,691 more rows]

## Sheet: Description
Dataset EV3: METABRIC ENDORSE:curated (C2) signature pathway generalized additive model summary
