# Supplementary material for: ENDORSE: a prognostic model for endocrine therapy in estrogen‐receptor‐positive breast cancers
Source: Mol Syst Biol. 2022 Jun 7;18(6):e10558. doi: 10.15252/msb.202110558 (PMC9172932; doi:10.15252/msb.202110558)
Supplement: Supplementary file 5 — Dataset EV4 [file MSB-18-e10558-s004.xls]

## Sheet: Dataset EV4
Pathway	P-value	R-squared	Variance explained
GLI1_UP.V1_DN	2.32e-05	0.0201466	0.0213243
GLI1_UP.V1_UP	1.15e-08	0.037273	0.0384301
E2F1_UP.V1_DN	7.18e-32	0.149601	0.150623
E2F1_UP.V1_UP	8.06e-302	0.659021	0.660402
EGFR_UP.V1_DN	0.00948663	0.0105728	0.01255
EGFR_UP.V1_UP	0.000112103	0.0213401	0.0233072
ERBB2_UP.V1_DN	5.67e-08	0.0424657	0.0451372
ERBB2_UP.V1_UP	1e-28	0.159293	0.164662
GCNP_SHH_UP_EARLY.V1_DN	2.95e-19	0.0908295	0.0919222
GCNP_SHH_UP_EARLY.V1_UP	5.28e-105	0.401219	0.403617
GCNP_SHH_UP_LATE.V1_DN	0.0745707	0.00262208	0.00382085
GCNP_SHH_UP_LATE.V1_UP	3.22e-165	0.517423	0.519138
RAPA_EARLY_UP.V1_DN	0.0183151	0.0105146	0.0130988
RAPA_EARLY_UP.V1_UP	8e-24	0.122026	0.123193
HINATA_NFKB_IMMU_INF	0.0762171	0.00257926	0.00377809
HINATA_NFKB_MATRIX	0.0332047	0.0103243	0.0130594
CYCLIN_D1_KE_.V1_DN	2.94e-07	0.0355692	0.0373736
CYCLIN_D1_KE_.V1_UP	0.470685	-0.000264569	0.00105841
CYCLIN_D1_UP.V1_DN	0.00959764	0.00685017	0.00804386
CYCLIN_D1_UP.V1_UP	0.00372012	0.00888954	0.0100808
CSR_EARLY_UP.V1_DN	1.98e-30	0.151052	0.152737
CSR_EARLY_UP.V1_UP	8.8e-12	0.071901	0.0772113
CSR_LATE_UP.V1_DN	3.8e-35	0.163836	0.164841
CSR_LATE_UP.V1_UP	1.02e-251	0.611582	0.613073
AKT_UP_MTOR_DN.V1_DN	2.85e-19	0.0909084	0.0920011
AKT_UP_MTOR_DN.V1_UP	2.02e-22	0.120184	0.122442
AKT_UP.V1_DN	7.66e-47	0.211251	0.212199
AKT_UP.V1_UP	0.274258	0.0052744	0.00907872
MTOR_UP.V1_DN	1.62e-35	0.182037	0.184106
MTOR_UP.V1_UP	7.63e-102	0.397774	0.399864
PGF_UP.V1_DN	0.103499	0.00198706	0.0031866
PGF_UP.V1_UP	5.57e-06	0.0318112	0.0343824
VEGF_A_UP.V1_DN	3.78e-67	0.302794	0.305184
VEGF_A_UP.V1_UP	5.11e-09	0.0457941	0.0475559
BCAT_GDS748_DN	1.03e-10	0.0478378	0.0489822
BCAT_GDS748_UP	1.36e-30	0.165815	0.170231
BCAT.100_UP.V1_DN	3.49e-17	0.0942678	0.0957508
BCAT.100_UP.V1_UP	1.03e-34	0.161986	0.162993
ATF2_S_UP.V1_DN	2.05e-26	0.143704	0.147638
ATF2_S_UP.V1_UP	2.22e-16	0.0892552	0.0915249
ATF2_UP.V1_DN	1.72e-48	0.217529	0.21847
ATF2_UP.V1_UP	4.25e-35	0.180616	0.183218
WNT_UP.V1_DN	4.71e-14	0.0649016	0.0660256
WNT_UP.V1_UP	3.51e-07	0.0390257	0.0419684
ATM_DN.V1_DN	6.54e-08	0.0448366	0.0481632
ATM_DN.V1_UP	2.42e-07	0.0304127	0.0315781
P53_DN.V2_DN	1.75e-06	0.0259643	0.027135
P53_DN.V2_UP	0.00457707	0.00844517	0.00963745
RELA_DN.V1_DN	0.0098777	0.0173181	0.0221822
RELA_DN.V1_UP	1.32e-33	0.157192	0.158205
P53_DN.V1_DN	7.42e-08	0.0374019	0.0387239
P53_DN.V1_UP	3.15e-20	0.118704	0.124562
BCAT_BILD_ET_AL_DN	0.000118334	0.0164991	0.0176812
BCAT_BILD_ET_AL_UP	0.00240116	0.00984211	0.0110322
E2F3_UP.V1_DN	2.96e-11	0.0604726	0.0630707
E2F3_UP.V1_UP	8.87e-37	0.187032	0.190248
MYC_UP.V1_DN	0.173637	0.00377222	0.00591538
MYC_UP.V1_UP	8.98e-33	0.16625	0.168519
SRC_UP.V1_DN	3.54e-45	0.21458	0.216787
SRC_UP.V1_UP	0.00279707	0.0095094	0.0106999
SNF5_DN.V1_DN	6.75e-48	0.226907	0.2285
SNF5_DN.V1_UP	8.33e-10	0.0636125	0.070679
CAMP_UP.V1_DN	4.55e-08	0.0526412	0.0591162
CAMP_UP.V1_UP	8.21e-33	0.171176	0.174101
LTE2_UP.V1_DN	0.00351408	0.0203225	0.0252126
LTE2_UP.V1_UP	1.42e-17	0.0949662	0.0970877
MEK_UP.V1_DN	0.0505409	0.00889617	0.0116646
MEK_UP.V1_UP	1.06e-06	0.0446073	0.0514546
RAF_UP.V1_DN	1.58e-72	0.319826	0.321492
RAF_UP.V1_UP	3.7e-07	0.0294565	0.030623
PRC1_BMI_UP.V1_DN	0.0237041	0.00494497	0.00614095
PRC1_BMI_UP.V1_UP	0.421604	-0.000425088	0.000777346
PRC2_EED_UP.V1_DN	6.72e-49	0.242218	0.246885
PRC2_EED_UP.V1_UP	3.51e-17	0.0927552	0.0948708
PRC2_EZH2_UP.V1_DN	1.07e-297	0.656354	0.657946
PRC2_EZH2_UP.V1_UP	1.43e-15	0.0867834	0.0898603
PRC2_SUZ12_UP.V1_DN	2.55e-08	0.0354791	0.0366384
PRC2_SUZ12_UP.V1_UP	1.58e-20	0.0970264	0.0981117
JNK_DN.V1_DN	1.39e-07	0.0316687	0.0328327
JNK_DN.V1_UP	0.000247387	0.0148557	0.0160398
BRCA1_DN.V1_DN	0.000369547	0.0190645	0.0211325
BRCA1_DN.V1_UP	1.04e-13	0.0799378	0.0844966
CTIP_DN.V1_DN	6.17e-12	0.0541187	0.0552556
CTIP_DN.V1_UP	0.000699967	0.0195163	0.0221
PKCA_DN.V1_DN	0.00473281	0.0177345	0.0219218
PKCA_DN.V1_UP	6.8e-15	0.0904899	0.0968475
MTOR_UP.N4.V1_DN	7.05e-44	0.218035	0.21996
MTOR_UP.N4.V1_UP	1.14e-23	0.12705	0.12973
PTEN_DN.V2_DN	0.103643	0.0019844	0.00318393
PTEN_DN.V2_UP	1.95e-15	0.07187	0.0729856
DCA_UP.V1_DN	1.14e-09	0.049939	0.0519507
DCA_UP.V1_UP	1.09e-06	0.0354368	0.0379881
ESC_J1_UP_EARLY.V1_DN	3.11e-10	0.061263	0.0654514
ESC_J1_UP_EARLY.V1_UP	1.1e-37	0.186375	0.188628
ESC_J1_UP_LATE.V1_DN	0.00543068	0.00807136	0.00926358
ESC_J1_UP_LATE.V1_UP	3.37e-46	0.225562	0.227301
ESC_V6.5_UP_EARLY.V1_DN	1.33e-25	0.134874	0.137537
ESC_V6.5_UP_EARLY.V1_UP	1.11e-06	0.0269784	0.0281479
ESC_V6.5_UP_LATE.V1_DN	2.66e-06	0.0340541	0.0370286
ESC_V6.5_UP_LATE.V1_UP	8.49e-31	0.158222	0.161418
ALK_DN.V1_DN	0.302638	0.00239282	0.00455958
ALK_DN.V1_UP	0.0991382	0.00206945	0.00326888
BMI1_DN_MEL18_DN.V1_DN	9.55e-34	0.170637	0.172411
BMI1_DN_MEL18_DN.V1_UP	2.09e-06	0.0255604	0.0267316
BMI1_DN.V1_DN	1.52e-38	0.178154	0.179142
BMI1_DN.V1_UP	1.8e-10	0.0597317	0.0634224
MEL18_DN.V1_DN	1.8e-27	0.152512	0.158522
MEL18_DN.V1_UP	0.0106709	0.01203	0.0147741
PTEN_DN.V1_DN	5.99e-07	0.0350076	0.036574
PTEN_DN.V1_UP	6.04e-19	0.103481	0.104998
NOTCH_DN.V1_DN	4.41e-05	0.0228852	0.0247542
NOTCH_DN.V1_UP	8.55e-06	0.0409962	0.0494074
EIF4E_DN	5.65e-19	0.0894465	0.090541
EIF4E_UP	2.83e-20	0.0957964	0.0968832
CRX_DN.V1_DN	1.61e-23	0.111385	0.112453
CRX_DN.V1_UP	0.00238005	0.0181657	0.0216949
CRX_NRL_DN.V1_DN	7.39e-16	0.0739896	0.0751026
CRX_NRL_DN.V1_UP	0.40812	-0.000378796	0.000823583
NRL_DN.V1_DN	0.245825	0.000419008	0.00162043
NRL_DN.V1_UP	0.613335	0.00121804	0.00451737
RB_DN.V1_DN	3.11e-09	0.0465958	0.048536
RB_DN.V1_UP	7.66e-64	0.291379	0.293788
RB_P107_DN.V1_DN	0.0382327	0.00396033	0.00515749
RB_P107_DN.V1_UP	9.51e-137	0.468486	0.472109
RB_P130_DN.V1_DN	6.9e-11	0.0566263	0.0583207
RB_P130_DN.V1_UP	1.31e-67	0.303803	0.307342
CAHOY_ASTROCYTIC	0.0128456	0.00952209	0.011383
CAHOY_ASTROGLIAL	1.28e-17	0.0827619	0.0838643
CAHOY_NEURONAL	7.48e-06	0.0226889	0.0238636
CAHOY_OLIGODENDROCUTIC	0.00180231	0.0253235	0.0349337
RPS14_DN.V1_DN	1.15e-264	0.62474	0.626558
RPS14_DN.V1_UP	0.00918624	0.0208731	0.0293122
IL15_UP.V1_DN	1.79e-61	0.263761	0.264646
IL15_UP.V1_UP	0.0107471	0.00660931	0.00780329
IL2_UP.V1_DN	6.18e-43	0.195988	0.196954
IL2_UP.V1_UP	0.06038	0.00483269	0.00637433
IL21_UP.V1_DN	1.56e-29	0.139188	0.140222
IL21_UP.V1_UP	3.16e-05	0.0233264	0.0247489
PDGF_ERK_DN.V1_DN	0.0282191	0.00458369	0.0057801
PDGF_ERK_DN.V1_UP	1.12e-11	0.0527996	0.053938
PDGF_UP.V1_DN	1.14e-15	0.073054	0.0741682
PDGF_UP.V1_UP	5.22e-08	0.0388216	0.0401677
TGFB_UP.V1_DN	7.1e-33	0.176197	0.181896
TGFB_UP.V1_UP	3.03e-16	0.0928481	0.0970904
YAP1_DN	0.000538605	0.021137	0.0241972
YAP1_UP	0.000265549	0.0217331	0.0241973
SIRNA_EIF4GI_DN	0.0215316	0.00780427	0.00940384
SIRNA_EIF4GI_UP	0.0402859	0.00385379	0.00505109
HOXA9_DN.V1_DN	6.08e-89	0.360003	0.363134
HOXA9_DN.V1_UP	1.67e-09	0.0543091	0.0577686
SINGH_KRAS_DEPENDENCY_SIGNATURE_	2.46e-06	0.0251948	0.0263664
STK33_DN	1.46e-05	0.0383568	0.0449883
STK33_NOMO_DN	0.489231	0.000430894	0.00209004
STK33_NOMO_UP	9.03e-14	0.0634688	0.0645944
STK33_SKM_DN	4.55e-43	0.196516	0.197482
STK33_SKM_UP	3.4e-11	0.0503193	0.0514607
STK33_UP	6.14e-14	0.0643172	0.0654419
KRAS.AMP.LUNG_UP.V1_DN	0.000256341	0.0147767	0.0159608
KRAS.AMP.LUNG_UP.V1_UP	4.5e-07	0.0290182	0.0301852
KRAS.DF.V1_DN	2.35e-07	0.0376732	0.0392852
KRAS.DF.V1_UP	1.86e-07	0.0310027	0.0321673
TBK1.DF_DN	0.000521234	0.0132018	0.0143878
TBK1.DF_UP	4.56e-06	0.0430489	0.0523937
TBK1.DN.48HRS_DN	0.116286	0.00521658	0.00752905
TBK1.DN.48HRS_UP	0.000132299	0.0264752	0.0298305
NFE2L2.V2	0.355767	0.00686636	0.0142252
CORDENONSI_YAP_CONSERVED_SIGNATURE	0.000145796	0.0233526	0.0258396
JAK2_DN.V1_DN	0.0774055	0.00254897	0.00374783
JAK2_DN.V1_UP	6.07e-24	0.120747	0.122483
KRAS.300_UP.V1_DN	0.165962	0.00308415	0.00482442
KRAS.300_UP.V1_UP	1.32e-09	0.0421334	0.0432847
KRAS.50_UP.V1_DN	0.00325296	0.0156576	0.0182486
KRAS.50_UP.V1_UP	1.12e-07	0.0321522	0.0333155
KRAS.600_UP.V1_DN	6.47e-12	0.0540146	0.0551516
KRAS.600_UP.V1_UP	1.8e-08	0.0362718	0.0374301
KRAS.600.LUNG.BREAST_UP.V1_DN	1.16e-15	0.0730106	0.0741248
KRAS.600.LUNG.BREAST_UP.V1_UP	0.00083337	0.0171121	0.0192081
KRAS.BREAST_UP.V1_DN	1.86e-21	0.11327	0.114508
KRAS.BREAST_UP.V1_UP	0.00437524	0.00853813	0.00972979
KRAS.KIDNEY_UP.V1_DN	0.32702	-4.59e-05	0.00115605
KRAS.KIDNEY_UP.V1_UP	3.72e-42	0.192871	0.193841
KRAS.LUNG_UP.V1_DN	2.08e-13	0.0726311	0.0748093
KRAS.LUNG_UP.V1_UP	0.023218	0.00498806	0.00618399
KRAS.LUNG.BREAST_UP.V1_DN	1.39e-13	0.0678573	0.0696347
KRAS.LUNG.BREAST_UP.V1_UP	0.041129	0.0126163	0.0178085
KRAS.PROSTATE_UP.V1_DN	1.33e-18	0.0876197	0.0887163
KRAS.PROSTATE_UP.V1_UP	2.6e-08	0.0354421	0.0366014
LEF1_UP.V1_DN	1.58e-96	0.379202	0.380889
LEF1_UP.V1_UP	5e-11	0.059612	0.0618507

## Sheet: Description
Dataset EV4: METABRIC ENDORSE:oncogenic (C6) signature pathway generalized additive model summary
