# Supplementary material for: ENDORSE: a prognostic model for endocrine therapy in estrogen‐receptor‐positive breast cancers
Source: Mol Syst Biol. 2022 Jun 7;18(6):e10558. doi: 10.15252/msb.202110558 (PMC9172932; doi:10.15252/msb.202110558)
Supplement: Supplementary file 6 — Dataset EV5 [file MSB-18-e10558-s003.xls]

## Sheet: Dataset EV5
Pathway	P-value	R-squared	Variance explained
HALLMARK_TNFA_SIGNALING_VIA_NFKB	0.0250787	0.0357668	0.044376
HALLMARK_HYPOXIA	0.000396533	0.134531	0.148559
HALLMARK_CHOLESTEROL_HOMEOSTASIS	0.00120038	0.109164	0.120286
HALLMARK_MITOTIC_SPINDLE	0.000133862	0.18201	0.202397
HALLMARK_WNT_BETA_CATENIN_SIGNALING	1.76e-05	0.198653	0.217163
HALLMARK_TGF_BETA_SIGNALING	0.0025801	0.0964801	0.107861
HALLMARK_IL6_JAK_STAT3_SIGNALING	0.0872686	0.0173333	0.0261071
HALLMARK_DNA_REPAIR	0.0404866	0.106473	0.159946
HALLMARK_G2M_CHECKPOINT	9.5e-12	0.409068	0.43332
HALLMARK_APOPTOSIS	0.000876137	0.087057	0.0952083
HALLMARK_NOTCH_SIGNALING	0.000194148	0.14863	0.163078
HALLMARK_ADIPOGENESIS	0.00728961	0.101027	0.120086
HALLMARK_ESTROGEN_RESPONSE_EARLY	4.37e-08	0.22827	0.23516
HALLMARK_ESTROGEN_RESPONSE_LATE	0.00468014	0.0614767	0.0698665
HALLMARK_ANDROGEN_RESPONSE	0.0136074	0.129339	0.180237
HALLMARK_MYOGENESIS	0.00209759	0.0737	0.0819706
HALLMARK_PROTEIN_SECRETION	0.0139151	0.0790768	0.095602
HALLMARK_INTERFERON_ALPHA_RESPONSE	0.235638	0.0363193	0.0626082
HALLMARK_INTERFERON_GAMMA_RESPONSE	0.219157	0.0431679	0.0728638
HALLMARK_APICAL_JUNCTION	0.000731187	0.126466	0.141374
HALLMARK_APICAL_SURFACE	0.184495	0.00694138	0.015808
HALLMARK_HEDGEHOG_SIGNALING	0.649631	-0.0071264	0.0018658
HALLMARK_COMPLEMENT	0.790547	-0.00836507	0.00063819
HALLMARK_UNFOLDED_PROTEIN_RESPONSE	0.000756814	0.150006	0.170611
HALLMARK_PI3K_AKT_MTOR_SIGNALING	0.00633989	0.104409	0.123111
HALLMARK_MTORC1_SIGNALING	5.44e-05	0.196279	0.21576
HALLMARK_E2F_TARGETS	1.08e-11	0.429265	0.46929
HALLMARK_MYC_TARGETS_V1	1.33e-09	0.361264	0.388139
HALLMARK_MYC_TARGETS_V2	0.138212	0.0481671	0.0739535
HALLMARK_EPITHELIAL_MESENCHYMAL_TRANSITION	1.8e-05	0.206576	0.228305
HALLMARK_INFLAMMATORY_RESPONSE	0.0900286	0.0168871	0.0256649
HALLMARK_XENOBIOTIC_METABOLISM	0.142357	0.040815	0.0596938
HALLMARK_FATTY_ACID_METABOLISM	0.152995	0.00946336	0.0183074
HALLMARK_OXIDATIVE_PHOSPHORYLATION	0.0339875	0.0723035	0.0921459
HALLMARK_GLYCOLYSIS	0.108601	0.0315419	0.0453614
HALLMARK_REACTIVE_OXYGEN_SPECIES_PATHWAY	0.143578	0.0406732	0.0613617
HALLMARK_P53_PATHWAY	0.000232203	0.126972	0.136339
HALLMARK_UV_RESPONSE_UP	0.101687	0.0474541	0.0678693
HALLMARK_UV_RESPONSE_DN	0.017707	0.0806947	0.101842
HALLMARK_ANGIOGENESIS	0.000589825	0.179538	0.217498
HALLMARK_HEME_METABOLISM	0.258473	0.00258241	0.0114879
HALLMARK_COAGULATION	0.0735687	0.0197963	0.0285481
HALLMARK_IL2_STAT5_SIGNALING	0.100132	0.0153707	0.024162
HALLMARK_BILE_ACID_METABOLISM	0.685591	-0.00751352	0.00148214
HALLMARK_PEROXISOME	0.0184291	0.067301	0.0820218
HALLMARK_ALLOGRAFT_REJECTION	0.0185392	0.0403402	0.0489086
HALLMARK_SPERMATOGENESIS	2.36e-13	0.446231	0.472749
HALLMARK_KRAS_SIGNALING_UP	0.617742	-0.00673741	0.00225132
HALLMARK_KRAS_SIGNALING_DN	0.0736666	0.0521271	0.0701604
HALLMARK_PANCREAS_BETA_CELLS	0.162922	0.00860959	0.0174613

## Sheet: Description
Dataset EV5: GSE76040 ENDORSE:hallmark signature pathway generalized additive model summary
