# Supplementary material for: ENDORSE: a prognostic model for endocrine therapy in estrogen‐receptor‐positive breast cancers
Source: Mol Syst Biol. 2022 Jun 7;18(6):e10558. doi: 10.15252/msb.202110558 (PMC9172932; doi:10.15252/msb.202110558)
Supplement: Supplementary file 7 — Dataset EV6 [file MSB-18-e10558-s001.xls]

## Sheet: Dataset EV6
Pathway	P-value	R-squared	Variance explained
GLI1_UP.V1_DN	0.0512878	0.0412006	0.0528029
GLI1_UP.V1_UP	0.387876	-0.00222411	0.00672432
E2F1_UP.V1_DN	0.000381914	0.109163	0.117835
E2F1_UP.V1_UP	8.76e-07	0.262629	0.283241
EGFR_UP.V1_DN	0.093516	0.0434414	0.0603263
EGFR_UP.V1_UP	0.153036	0.0388731	0.0583232
ERBB2_UP.V1_DN	0.000814611	0.153241	0.177931
ERBB2_UP.V1_UP	4.83e-05	0.193486	0.21465
GCNP_SHH_UP_EARLY.V1_DN	0.109057	0.0141622	0.0229644
GCNP_SHH_UP_EARLY.V1_UP	0.0056442	0.112396	0.133217
GCNP_SHH_UP_LATE.V1_DN	0.021814	0.0785442	0.1002
GCNP_SHH_UP_LATE.V1_UP	0.000293153	0.179551	0.207442
RAPA_EARLY_UP.V1_DN	0.750923	-0.00509838	0.00572727
RAPA_EARLY_UP.V1_UP	4.48e-06	0.270164	0.312116
HINATA_NFKB_IMMU_INF	0.00375572	0.0647632	0.0731136
HINATA_NFKB_MATRIX	0.015748	0.0664816	0.0803593
CYCLIN_D1_KE_.V1_DN	0.0146873	0.0928454	0.116817
CYCLIN_D1_KE_.V1_UP	0.00453576	0.0618669	0.0702431
CYCLIN_D1_UP.V1_DN	0.000306762	0.103002	0.111011
CYCLIN_D1_UP.V1_UP	0.125678	0.0755043	0.135081
CSR_EARLY_UP.V1_DN	0.00597997	0.0576258	0.0660399
CSR_EARLY_UP.V1_UP	0.00374737	0.147862	0.188111
CSR_LATE_UP.V1_DN	0.0110383	0.0482394	0.0567372
CSR_LATE_UP.V1_UP	7.7e-07	0.291572	0.329457
AKT_UP_MTOR_DN.V1_DN	0.0961412	0.0353671	0.0497343
AKT_UP_MTOR_DN.V1_UP	0.00202444	0.127602	0.150392
AKT_UP.V1_DN	0.00629856	0.147262	0.195007
AKT_UP.V1_UP	0.066724	0.0544441	0.0731437
MTOR_UP.V1_DN	0.00768281	0.0537847	0.062233
MTOR_UP.V1_UP	0.182693	0.00707199	0.0159374
PGF_UP.V1_DN	0.985554	-0.00900602	2.97e-06
PGF_UP.V1_UP	0.545973	0.00444456	0.0194437
VEGF_A_UP.V1_DN	0.00180991	0.140113	0.165188
VEGF_A_UP.V1_UP	0.0347087	0.0308819	0.0395347
BCAT_GDS748_DN	0.497307	0.0155633	0.0399937
BCAT_GDS748_UP	0.308695	0.000408243	0.00933317
BCAT.100_UP.V1_DN	0.010179	0.0494782	0.057965
BCAT.100_UP.V1_UP	0.195729	0.0418983	0.0690692
ATF2_S_UP.V1_DN	0.0238222	0.0365429	0.0451452
ATF2_S_UP.V1_UP	9.9e-05	0.176642	0.194741
ATF2_UP.V1_DN	0.00410531	0.0800987	0.0901913
ATF2_UP.V1_UP	0.0366141	0.0548312	0.0697083
WNT_UP.V1_DN	0.966589	-0.00899299	1.59e-05
WNT_UP.V1_UP	0.441513	-0.0036148	0.00534605
ATM_DN.V1_DN	0.0163121	0.0841779	0.102379
ATM_DN.V1_UP	0.0131361	0.0918344	0.112677
P53_DN.V2_DN	0.448175	0.01336	0.0311648
P53_DN.V2_UP	0.00100748	0.140845	0.160545
RELA_DN.V1_DN	0.962605	-0.00898894	1.99e-05
RELA_DN.V1_UP	0.198621	0.00596566	0.014841
P53_DN.V1_DN	0.178989	0.00734517	0.0162082
P53_DN.V1_UP	0.00616251	0.0571647	0.0655828
BCAT_BILD_ET_AL_DN	0.0419628	0.100882	0.146613
BCAT_BILD_ET_AL_UP	0.0525056	0.0715698	0.0967182
E2F3_UP.V1_DN	0.201163	0.0057986	0.0146754
E2F3_UP.V1_UP	0.306325	0.000500523	0.00942463
MYC_UP.V1_DN	0.279127	0.018743	0.0344133
MYC_UP.V1_UP	0.0288576	0.0797217	0.100926
SRC_UP.V1_DN	0.0263824	0.0350024	0.0436184
SRC_UP.V1_UP	0.0348174	0.0723432	0.091623
SNF5_DN.V1_DN	0.298198	0.0402619	0.0794479
SNF5_DN.V1_UP	0.575073	0.00332475	0.0181964
CAMP_UP.V1_DN	0.132482	0.0114419	0.0202684
CAMP_UP.V1_UP	0.00114894	0.143282	0.167135
LTE2_UP.V1_DN	0.545898	0.00586293	0.0216059
LTE2_UP.V1_UP	0.274769	0.00182291	0.0107352
MEK_UP.V1_DN	0.104251	0.0466933	0.065337
MEK_UP.V1_UP	0.00123806	0.124877	0.141401
RAF_UP.V1_DN	0.0017085	0.0768444	0.0850869
RAF_UP.V1_UP	0.939887	-0.00895708	5.15e-05
PRC1_BMI_UP.V1_DN	0.250789	0.00296125	0.0118634
PRC1_BMI_UP.V1_UP	0.105231	0.0471273	0.0667826
PRC2_EED_UP.V1_DN	0.161227	0.0364113	0.0554126
PRC2_EED_UP.V1_UP	0.883414	-0.00881107	0.000199985
PRC2_EZH2_UP.V1_DN	1.05e-13	0.37246	0.378064
PRC2_EZH2_UP.V1_UP	0.718067	-0.00781944	0.00117895
PRC2_SUZ12_UP.V1_DN	0.0215268	0.0748396	0.0923435
PRC2_SUZ12_UP.V1_UP	0.132297	0.0471291	0.0696318
JNK_DN.V1_DN	0.094049	0.039852	0.0556
JNK_DN.V1_UP	0.300297	0.0135921	0.0275519
BRCA1_DN.V1_DN	0.209679	0.0258439	0.0421406
BRCA1_DN.V1_UP	3.36e-05	0.203965	0.224537
CTIP_DN.V1_DN	0.509507	0.00543624	0.0202042
CTIP_DN.V1_UP	0.01578	0.089374	0.109813
PKCA_DN.V1_DN	0.237572	0.0229008	0.0391435
PKCA_DN.V1_UP	0.842535	-0.00603226	0.00512964
MTOR_UP.N4.V1_DN	0.0284043	0.0338902	0.0425162
MTOR_UP.N4.V1_UP	0.0624785	0.0999705	0.166328
PTEN_DN.V2_DN	0.612144	-0.00666443	0.00232365
PTEN_DN.V2_UP	0.123793	0.0416138	0.0597042
DCA_UP.V1_DN	0.529559	0.00336837	0.017138
DCA_UP.V1_UP	0.102635	0.0491314	0.068154
ESC_J1_UP_EARLY.V1_DN	0.0936827	0.0163185	0.0251014
ESC_J1_UP_EARLY.V1_UP	0.90453	-0.00887766	0.00013018
ESC_J1_UP_LATE.V1_DN	0.0473577	0.026255	0.0349491
ESC_J1_UP_LATE.V1_UP	0.650174	-0.00713264	0.00185962
ESC_V6.5_UP_EARLY.V1_DN	0.000100573	0.165243	0.180686
ESC_V6.5_UP_EARLY.V1_UP	0.00768669	0.117179	0.148496
ESC_V6.5_UP_LATE.V1_DN	0.0114835	0.140949	0.198997
ESC_V6.5_UP_LATE.V1_UP	0.21141	0.0308198	0.0530959
ALK_DN.V1_DN	0.00448846	0.120559	0.145393
ALK_DN.V1_UP	0.000429954	0.131819	0.145669
BMI1_DN_MEL18_DN.V1_DN	0.587668	0.00175044	0.0158851
BMI1_DN_MEL18_DN.V1_UP	0.309616	0.000372593	0.00929784
BMI1_DN.V1_DN	0.144185	0.0102746	0.0191114
BMI1_DN.V1_UP	0.218747	0.0100433	0.020314
MEL18_DN.V1_DN	0.185611	0.0165408	0.0277813
MEL18_DN.V1_UP	0.126466	0.0285919	0.0415731
PTEN_DN.V1_DN	0.00607257	0.152607	0.213144
PTEN_DN.V1_UP	0.00593386	0.103624	0.122348
NOTCH_DN.V1_DN	0.639518	0.0156849	0.0537997
NOTCH_DN.V1_UP	0.0210024	0.081571	0.103326
EIF4E_DN	0.0557198	0.0814735	0.116272
EIF4E_UP	0.086764	0.0832637	0.131954
CRX_DN.V1_DN	0.16942	0.00808189	0.0169383
CRX_DN.V1_UP	0.777604	-0.0050121	0.0061767
CRX_NRL_DN.V1_DN	2.84e-06	0.171633	0.179029
CRX_NRL_DN.V1_UP	0.0542796	0.0625659	0.0812715
NRL_DN.V1_DN	0.000203535	0.109192	0.117145
NRL_DN.V1_UP	0.0961335	0.0338543	0.0470623
RB_DN.V1_DN	0.000389761	0.0993772	0.107418
RB_DN.V1_UP	0.581029	-0.00623171	0.0027525
RB_P107_DN.V1_DN	0.007937	0.102532	0.122715
RB_P107_DN.V1_UP	0.0170479	0.041614	0.050171
RB_P130_DN.V1_DN	0.0178897	0.0806925	0.0988876
RB_P130_DN.V1_UP	0.239508	0.00354364	0.0124406
CAHOY_ASTROCYTIC	0.132085	0.028193	0.0417146
CAHOY_ASTROGLIAL	0.00193968	0.0748998	0.0831596
CAHOY_NEURONAL	0.100576	0.0460615	0.0643153
CAHOY_OLIGODENDROCUTIC	0.182748	0.0208292	0.0333818
RPS14_DN.V1_DN	2.04e-07	0.207936	0.215008
RPS14_DN.V1_UP	0.879532	-0.00821017	0.00126977
IL15_UP.V1_DN	0.000350844	0.168457	0.189576
IL15_UP.V1_UP	0.751138	-0.00339699	0.0090192
IL2_UP.V1_DN	0.02313	0.0840323	0.105556
IL2_UP.V1_UP	0.874882	-0.00878264	0.000224349
IL21_UP.V1_DN	0.0421119	0.0668009	0.0857246
IL21_UP.V1_UP	0.00304058	0.12239	0.142435
PDGF_ERK_DN.V1_DN	2.58e-05	0.139876	0.147556
PDGF_ERK_DN.V1_UP	0.564696	0.0198287	0.0588669
PDGF_UP.V1_DN	0.00858866	0.100998	0.120491
PDGF_UP.V1_UP	0.00160001	0.146905	0.177348
TGFB_UP.V1_DN	0.141911	0.010493	0.0193279
TGFB_UP.V1_UP	0.0822729	0.0273102	0.0378005
YAP1_DN	0.732952	-0.00515137	0.00545521
YAP1_UP	0.934314	-0.00894698	6.15e-05
SIRNA_EIF4GI_DN	0.296699	0.0329778	0.0605509
SIRNA_EIF4GI_UP	0.000673162	0.135194	0.152341
HOXA9_DN.V1_DN	0.222862	0.0572154	0.104301
HOXA9_DN.V1_UP	0.00766775	0.0823442	0.0967893
SINGH_KRAS_DEPENDENCY_SIGNATURE_	0.423394	-0.00317419	0.00578272
STK33_DN	0.823233	-0.00855344	0.000451498
STK33_NOMO_DN	0.144744	0.0102215	0.0190588
STK33_NOMO_UP	0.239572	0.00354027	0.0124372
STK33_SKM_DN	0.0282863	0.0826469	0.104386
STK33_SKM_UP	0.204465	0.00558525	0.0144639
STK33_UP	0.345661	-0.000921523	0.00801528
KRAS.AMP.LUNG_UP.V1_DN	0.0177208	0.0776793	0.0953521
KRAS.AMP.LUNG_UP.V1_UP	0.00221933	0.127898	0.147314
KRAS.DF.V1_DN	0.313981	0.000205655	0.00913239
KRAS.DF.V1_UP	0.0786073	0.0188377	0.0275981
TBK1.DF_DN	0.196827	0.030069	0.0475659
TBK1.DF_UP	0.0202357	0.105053	0.144292
TBK1.DN.48HRS_DN	0.0712063	0.0563454	0.0751403
TBK1.DN.48HRS_UP	0.00711399	0.107374	0.128475
NFE2L2.V2	0.0156638	0.0955119	0.121018
CORDENONSI_YAP_CONSERVED_SIGNATURE	0.370104	0.0254186	0.0530518
JAK2_DN.V1_DN	0.082952	0.0546084	0.0780242
JAK2_DN.V1_UP	0.00672964	0.105854	0.125549
KRAS.300_UP.V1_DN	0.00247781	0.124932	0.144612
KRAS.300_UP.V1_UP	0.090268	0.0394618	0.0548428
KRAS.50_UP.V1_DN	0.0640522	0.0611228	0.0815368
KRAS.50_UP.V1_UP	0.0135649	0.0909014	0.112159
KRAS.600_UP.V1_DN	0.00120756	0.138229	0.157667
KRAS.600_UP.V1_UP	0.00728378	0.140746	0.193533
KRAS.600.LUNG.BREAST_UP.V1_DN	0.06013	0.0581372	0.0764878
KRAS.600.LUNG.BREAST_UP.V1_UP	0.00157836	0.133047	0.152205
KRAS.BREAST_UP.V1_DN	0.185499	0.0371994	0.0589578
KRAS.BREAST_UP.V1_UP	0.0301717	0.0695359	0.0872149
KRAS.KIDNEY_UP.V1_DN	0.0178452	0.0834386	0.102325
KRAS.KIDNEY_UP.V1_UP	0.20841	0.0310326	0.0490636
KRAS.LUNG_UP.V1_DN	0.0113693	0.0928203	0.111742
KRAS.LUNG_UP.V1_UP	0.00237315	0.128348	0.148324
KRAS.LUNG.BREAST_UP.V1_DN	0.326563	0.0180823	0.0349599
KRAS.LUNG.BREAST_UP.V1_UP	0.00794443	0.0995288	0.118653
KRAS.PROSTATE_UP.V1_DN	0.000226219	0.203389	0.245678
KRAS.PROSTATE_UP.V1_UP	0.00256381	0.153342	0.189444
LEF1_UP.V1_DN	0.12879	0.0293991	0.0435434
LEF1_UP.V1_UP	0.119793	0.0696249	0.109953

## Sheet: Description
Dataset EV6: GSE76040 ENDORSE:oncogenic (C6) signature pathway generalized additive model summary
