# Supplementary material for: ENDORSE: a prognostic model for endocrine therapy in estrogen‐receptor‐positive breast cancers
Source: Mol Syst Biol. 2022 Jun 7;18(6):e10558. doi: 10.15252/msb.202110558 (PMC9172932; doi:10.15252/msb.202110558)
Supplement: Supplementary file 8 — Dataset EV7 [file MSB-18-e10558-s008.xls]

## Sheet: Dataset EV7
Pathway	P-value	R-squared	Variance explained
HALLMARK_TNFA_SIGNALING_VIA_NFKB	0.00238803	0.0580519	0.0648285
HALLMARK_HYPOXIA	0.0106941	0.0393419	0.0462531
HALLMARK_CHOLESTEROL_HOMEOSTASIS	0.95612	-0.0072242	2.2e-05
HALLMARK_MITOTIC_SPINDLE	3.9e-10	0.282036	0.294632
HALLMARK_WNT_BETA_CATENIN_SIGNALING	0.131855	0.0425303	0.0645055
HALLMARK_TGF_BETA_SIGNALING	0.000168835	0.0930655	0.0997199
HALLMARK_IL6_JAK_STAT3_SIGNALING	0.321525	-7.36e-05	0.00712121
HALLMARK_DNA_REPAIR	0.000392217	0.134458	0.157035
HALLMARK_G2M_CHECKPOINT	8.15e-49	0.68278	0.688142
HALLMARK_APOPTOSIS	6.34e-05	0.103159	0.109611
HALLMARK_NOTCH_SIGNALING	0.00754397	0.0635946	0.0733351
HALLMARK_ADIPOGENESIS	0.00430117	0.0630527	0.0711852
HALLMARK_ESTROGEN_RESPONSE_EARLY	3.84e-11	0.304739	0.315738
HALLMARK_ESTROGEN_RESPONSE_LATE	0.000238613	0.0867999	0.0933697
HALLMARK_ANDROGEN_RESPONSE	5.94e-05	0.129718	0.138227
HALLMARK_MYOGENESIS	9.66e-07	0.19327	0.206765
HALLMARK_PROTEIN_SECRETION	0.00375771	0.106826	0.132564
HALLMARK_INTERFERON_ALPHA_RESPONSE	0.308873	0.0366684	0.0752009
HALLMARK_INTERFERON_GAMMA_RESPONSE	0.556841	0.017384	0.0522497
HALLMARK_APICAL_JUNCTION	0.000223482	0.0876127	0.0941766
HALLMARK_APICAL_SURFACE	0.0403556	0.0230649	0.0300932
HALLMARK_HEDGEHOG_SIGNALING	0.0316222	0.0260137	0.0330208
HALLMARK_COMPLEMENT	0.19716	0.00486295	0.0120222
HALLMARK_UNFOLDED_PROTEIN_RESPONSE	0.00768919	0.0434427	0.0503244
HALLMARK_PI3K_AKT_MTOR_SIGNALING	7.47e-05	0.101144	0.107611
HALLMARK_MTORC1_SIGNALING	3.77e-06	0.137281	0.143488
HALLMARK_E2F_TARGETS	2.21e-40	0.642273	0.648152
HALLMARK_MYC_TARGETS_V1	1.41e-14	0.369791	0.380712
HALLMARK_MYC_TARGETS_V2	8.75e-05	0.119813	0.127695
HALLMARK_EPITHELIAL_MESENCHYMAL_TRANSITION	0.000173046	0.0907822	0.0973234
HALLMARK_INFLAMMATORY_RESPONSE	0.167604	0.00660478	0.0137515
HALLMARK_XENOBIOTIC_METABOLISM	0.165885	0.0490033	0.0819668
HALLMARK_FATTY_ACID_METABOLISM	0.0668774	0.039639	0.0530662
HALLMARK_OXIDATIVE_PHOSPHORYLATION	0.238771	0.0219768	0.0363082
HALLMARK_GLYCOLYSIS	0.506573	-0.00402005	0.00320311
HALLMARK_REACTIVE_OXYGEN_SPECIES_PATHWAY	0.686954	-0.00605742	0.00118041
HALLMARK_P53_PATHWAY	6.44e-05	0.102965	0.109418
HALLMARK_UV_RESPONSE_UP	0.533411	-0.00440895	0.00281702
HALLMARK_UV_RESPONSE_DN	3.99e-08	0.222596	0.230779
HALLMARK_ANGIOGENESIS	8.04e-07	0.213501	0.232428
HALLMARK_HEME_METABOLISM	0.077562	0.0476497	0.0655384
HALLMARK_COAGULATION	0.00679206	0.0807869	0.0964812
HALLMARK_IL2_STAT5_SIGNALING	0.170006	0.050867	0.0880273
HALLMARK_BILE_ACID_METABOLISM	0.0167558	0.074501	0.0940227
HALLMARK_PEROXISOME	0.00141172	0.0646307	0.07136
HALLMARK_ALLOGRAFT_REJECTION	0.404008	-0.00215832	0.00505145
HALLMARK_SPERMATOGENESIS	1.01e-15	0.354243	0.358889
HALLMARK_KRAS_SIGNALING_UP	0.0673484	0.0169654	0.0240376
HALLMARK_KRAS_SIGNALING_DN	0.888239	-0.00710171	0.000143621
HALLMARK_PANCREAS_BETA_CELLS	0.689469	-0.00607748	0.00116049

## Sheet: Description
Dataset EV7: GSE124647 ENDORSE:hallmark signature pathway generalized additive model summary
