# Supplementary material for: ENDORSE: a prognostic model for endocrine therapy in estrogen‐receptor‐positive breast cancers
Source: Mol Syst Biol. 2022 Jun 7;18(6):e10558. doi: 10.15252/msb.202110558 (PMC9172932; doi:10.15252/msb.202110558)
Supplement: Supplementary file 9 — Dataset EV8 [file MSB-18-e10558-s010.xls]

## Sheet: Dataset EV8
Pathway	P-value	R-squared	Variance explained
GLI1_UP.V1_DN	0.543674	-0.0045486	0.00267837
GLI1_UP.V1_UP	0.875842	-0.00706757	0.000177521
E2F1_UP.V1_DN	5.92e-07	0.159002	0.165052
E2F1_UP.V1_UP	4.88e-16	0.394895	0.404906
EGFR_UP.V1_DN	0.00191867	0.106664	0.125885
EGFR_UP.V1_UP	0.00130895	0.0655764	0.0722989
ERBB2_UP.V1_DN	0.663082	-0.00585697	0.00137941
ERBB2_UP.V1_UP	1.66e-08	0.199287	0.205048
GCNP_SHH_UP_EARLY.V1_DN	0.0255761	0.0663865	0.0861167
GCNP_SHH_UP_EARLY.V1_UP	8.51e-12	0.317373	0.329179
GCNP_SHH_UP_LATE.V1_DN	0.0779478	0.0397628	0.0560182
GCNP_SHH_UP_LATE.V1_UP	7.85e-23	0.494154	0.50321
RAPA_EARLY_UP.V1_DN	0.0246722	0.0290372	0.0360225
RAPA_EARLY_UP.V1_UP	1.08e-05	0.174657	0.190622
HINATA_NFKB_IMMU_INF	0.64338	0.00699608	0.0274928
HINATA_NFKB_MATRIX	0.0672912	0.0169754	0.0240476
CYCLIN_D1_KE_.V1_DN	0.431614	-0.00272609	0.00448777
CYCLIN_D1_KE_.V1_UP	0.156206	0.00737248	0.0145137
CYCLIN_D1_UP.V1_DN	0.0403761	0.0230588	0.0300871
CYCLIN_D1_UP.V1_UP	0.314218	0.000145499	0.0073387
CSR_EARLY_UP.V1_DN	0.000742805	0.0726587	0.0793303
CSR_EARLY_UP.V1_UP	0.00396261	0.0517162	0.0585384
CSR_LATE_UP.V1_DN	0.00644469	0.105724	0.137066
CSR_LATE_UP.V1_UP	1.29e-21	0.502381	0.520928
AKT_UP_MTOR_DN.V1_DN	0.0860919	0.0471604	0.0691167
AKT_UP_MTOR_DN.V1_UP	6.17e-06	0.131405	0.137653
AKT_UP.V1_DN	7.24e-06	0.129481	0.135744
AKT_UP.V1_UP	0.00770291	0.0434205	0.0503024
MTOR_UP.V1_DN	1.76e-05	0.118804	0.125143
MTOR_UP.V1_UP	1.31e-10	0.320422	0.34163
PGF_UP.V1_DN	0.683037	0.00282975	0.0218002
PGF_UP.V1_UP	0.116763	0.0106119	0.0177298
VEGF_A_UP.V1_DN	8.86e-15	0.374457	0.384943
VEGF_A_UP.V1_UP	0.00213871	0.059432	0.0661987
BCAT_GDS748_DN	0.177182	0.00600415	0.0131552
BCAT_GDS748_UP	0.166597	0.0066702	0.0138165
BCAT.100_UP.V1_DN	0.013167	0.0367641	0.0436939
BCAT.100_UP.V1_UP	0.000672264	0.0980339	0.107342
ATF2_S_UP.V1_DN	2.83e-05	0.138709	0.146819
ATF2_S_UP.V1_UP	0.0137992	0.0361841	0.043118
ATF2_UP.V1_DN	2.56e-05	0.114255	0.120627
ATF2_UP.V1_UP	0.00153569	0.0973232	0.110504
WNT_UP.V1_DN	0.216949	0.00385785	0.0110243
WNT_UP.V1_UP	0.443028	0.0167308	0.0401996
ATM_DN.V1_DN	0.424988	-0.00259483	0.00461808
ATM_DN.V1_UP	0.894851	-0.00711842	0.000127035
P53_DN.V2_DN	0.00189967	0.0823222	0.0931416
P53_DN.V2_UP	0.363752	-0.00122205	0.00598099
RELA_DN.V1_DN	0.824903	-0.00688787	0.000355926
RELA_DN.V1_UP	0.00114795	0.0672182	0.0739288
P53_DN.V1_DN	0.000245727	0.0864353	0.0930077
P53_DN.V1_UP	0.00222352	0.0589453	0.0657155
BCAT_BILD_ET_AL_DN	0.0756782	0.0155988	0.0226808
BCAT_BILD_ET_AL_UP	0.0113185	0.0426867	0.0500709
E2F3_UP.V1_DN	0.338809	0.0091118	0.0200156
E2F3_UP.V1_UP	4.54e-05	0.107265	0.113688
MYC_UP.V1_DN	0.129339	0.0355119	0.054054
MYC_UP.V1_UP	0.171793	0.00633743	0.0134861
SRC_UP.V1_DN	0.000305146	0.152738	0.180412
SRC_UP.V1_UP	0.468777	-0.0018599	0.00594746
SNF5_DN.V1_DN	0.0116149	0.0848575	0.106384
SNF5_DN.V1_UP	0.0448229	0.0218033	0.0288407
CAMP_UP.V1_DN	0.0840591	0.0143763	0.0214672
CAMP_UP.V1_UP	0.425311	-0.0026013	0.00461166
LTE2_UP.V1_DN	0.00157578	0.063255	0.0699942
LTE2_UP.V1_UP	0.00970145	0.0405514	0.0474539
MEK_UP.V1_DN	0.000253623	0.139704	0.161173
MEK_UP.V1_UP	3.68e-05	0.109816	0.11622
RAF_UP.V1_DN	4.9e-11	0.259676	0.265002
RAF_UP.V1_UP	0.153124	0.0389792	0.0619834
PRC1_BMI_UP.V1_DN	0.00641034	0.0697261	0.0816216
PRC1_BMI_UP.V1_UP	0.609016	-0.00533	0.0019039
PRC2_EED_UP.V1_DN	0.728041	-0.006361	0.000879012
PRC2_EED_UP.V1_UP	6.57e-05	0.102722	0.109177
PRC2_EZH2_UP.V1_DN	1.55e-19	0.442929	0.449875
PRC2_EZH2_UP.V1_UP	0.0061185	0.0877161	0.106587
PRC2_SUZ12_UP.V1_DN	0.419306	0.0206878	0.0441549
PRC2_SUZ12_UP.V1_UP	0.0306713	0.0263845	0.0333889
JNK_DN.V1_DN	0.115143	0.035734	0.0507073
JNK_DN.V1_UP	0.412503	-0.00233899	0.00487208
BRCA1_DN.V1_DN	0.851262	-0.00698885	0.000255671
BRCA1_DN.V1_UP	0.432104	0.0164599	0.0372143
CTIP_DN.V1_DN	0.114801	0.0108035	0.01792
CTIP_DN.V1_UP	0.093811	0.0580546	0.0862573
PKCA_DN.V1_DN	0.202623	0.0212012	0.0343701
PKCA_DN.V1_UP	0.0620017	0.0428738	0.05725
MTOR_UP.N4.V1_DN	0.00494269	0.124875	0.167716
MTOR_UP.N4.V1_UP	0.168826	0.00652605	0.0136733
PTEN_DN.V2_DN	0.00122587	0.0663967	0.0731133
PTEN_DN.V2_UP	0.000321246	0.083106	0.0897024
DCA_UP.V1_DN	0.334973	-0.000460208	0.00673735
DCA_UP.V1_UP	0.736345	-0.00641627	0.00082413
ESC_J1_UP_EARLY.V1_DN	0.00580486	0.0786521	0.0923067
ESC_J1_UP_EARLY.V1_UP	7.66e-05	0.146617	0.163219
ESC_J1_UP_LATE.V1_DN	0.0786963	0.0413147	0.0560047
ESC_J1_UP_LATE.V1_UP	3.31e-06	0.165644	0.175753
ESC_V6.5_UP_EARLY.V1_DN	1.94e-05	0.117615	0.123963
ESC_V6.5_UP_EARLY.V1_UP	1.13e-07	0.177939	0.183853
ESC_V6.5_UP_LATE.V1_DN	0.176309	0.0253868	0.0391547
ESC_V6.5_UP_LATE.V1_UP	0.000277407	0.149395	0.176527
ALK_DN.V1_DN	0.689729	-0.00607954	0.00115844
ALK_DN.V1_UP	0.147148	0.00802895	0.0151654
BMI1_DN_MEL18_DN.V1_DN	0.000300257	0.083946	0.0905363
BMI1_DN_MEL18_DN.V1_UP	0.0026181	0.0569008	0.0636857
BMI1_DN.V1_DN	0.00183364	0.109626	0.130392
BMI1_DN.V1_UP	0.00038866	0.170365	0.21591
MEL18_DN.V1_DN	0.000280678	0.0847839	0.0913682
MEL18_DN.V1_UP	2.89e-05	0.112754	0.119137
PTEN_DN.V1_DN	0.154526	0.0495511	0.0788361
PTEN_DN.V1_UP	0.315556	0.0276655	0.0530637
NOTCH_DN.V1_DN	0.0822379	0.0146306	0.0217196
NOTCH_DN.V1_UP	0.252101	0.00231521	0.0094928
EIF4E_DN	3.64e-07	0.164617	0.170627
EIF4E_UP	0.0211093	0.0309471	0.0379187
CRX_DN.V1_DN	0.00921278	0.0411936	0.0480915
CRX_DN.V1_UP	0.369499	-0.00136439	0.00583967
CRX_NRL_DN.V1_DN	1.61e-06	0.195969	0.211757
CRX_NRL_DN.V1_UP	0.659821	-0.0054111	0.00202771
NRL_DN.V1_DN	0.00207355	0.0598193	0.0665832
NRL_DN.V1_UP	0.855353	-0.00700298	0.000241647
RB_DN.V1_DN	0.000113242	0.0960229	0.102526
RB_DN.V1_UP	2.25e-05	0.143134	0.152299
RB_P107_DN.V1_DN	0.00738638	0.0743361	0.0877206
RB_P107_DN.V1_UP	7.1e-18	0.427932	0.437032
RB_P130_DN.V1_DN	4.01e-05	0.108764	0.115176
RB_P130_DN.V1_UP	2.05e-09	0.221712	0.227311
CAHOY_ASTROCYTIC	0.693841	-0.000104632	0.0116925
CAHOY_ASTROGLIAL	0.00396062	0.0517224	0.0585446
CAHOY_NEURONAL	0.00438923	0.130224	0.17629
CAHOY_OLIGODENDROCUTIC	0.152141	0.00766164	0.0148008
RPS14_DN.V1_DN	2.88e-15	0.383499	0.392016
RPS14_DN.V1_UP	0.0970861	0.0127138	0.0198166
IL15_UP.V1_DN	0.052204	0.0199811	0.0270316
IL15_UP.V1_UP	0.0722771	0.0161366	0.0232147
IL2_UP.V1_DN	0.00423048	0.0508985	0.0577265
IL2_UP.V1_UP	0.198558	0.00517423	0.0124359
IL21_UP.V1_DN	0.0544163	0.0545397	0.0723088
IL21_UP.V1_UP	0.0613617	0.0608302	0.0839409
PDGF_ERK_DN.V1_DN	0.0871703	0.0139553	0.0210492
PDGF_ERK_DN.V1_UP	0.00047193	0.078318	0.0849488
PDGF_UP.V1_DN	0.00178378	0.0974865	0.112239
PDGF_UP.V1_UP	0.146442	0.00808199	0.0152181
TGFB_UP.V1_DN	2.96e-06	0.231661	0.266953
TGFB_UP.V1_UP	0.000433439	0.079378	0.0860012
YAP1_DN	0.17869	0.0537532	0.0964035
YAP1_UP	0.143735	0.0203065	0.0304673
SIRNA_EIF4GI_DN	0.0829322	0.0145329	0.0216226
SIRNA_EIF4GI_UP	0.0628968	0.0177712	0.0248376
HOXA9_DN.V1_DN	4.05e-09	0.26636	0.280359
HOXA9_DN.V1_UP	6.62e-06	0.173253	0.186638
SINGH_KRAS_DEPENDENCY_SIGNATURE_	0.0390374	0.0434937	0.0556224
STK33_DN	0.032701	0.0785101	0.105353
STK33_NOMO_DN	0.0872711	0.0645402	0.0962501
STK33_NOMO_UP	5e-07	0.160953	0.166989
STK33_SKM_DN	0.0249151	0.0995327	0.143119
STK33_SKM_UP	1.1e-05	0.136302	0.143162
STK33_UP	2.34e-08	0.195482	0.20127
KRAS.AMP.LUNG_UP.V1_DN	0.698626	-0.0058928	0.0014815
KRAS.AMP.LUNG_UP.V1_UP	0.5003	-0.00392395	0.00329853
KRAS.DF.V1_DN	0.0478378	0.0688254	0.0950574
KRAS.DF.V1_UP	9.08e-06	0.126774	0.133056
TBK1.DF_DN	0.619986	-0.00544677	0.00178666
TBK1.DF_UP	0.00318623	0.0544434	0.061246
TBK1.DN.48HRS_DN	0.43878	-0.0028647	0.00435015
TBK1.DN.48HRS_UP	0.434755	-0.00278726	0.00442703
NFE2L2.V2	0.0460748	0.072535	0.103818
CORDENONSI_YAP_CONSERVED_SIGNATURE	0.000179754	0.130732	0.144653
JAK2_DN.V1_DN	0.218568	0.0037804	0.0109474
JAK2_DN.V1_UP	0.0463315	0.0726025	0.101239
KRAS.300_UP.V1_DN	0.429749	0.0127905	0.0279431
KRAS.300_UP.V1_UP	0.0925792	0.0132604	0.0203592
KRAS.50_UP.V1_DN	0.0153604	0.0756637	0.0921853
KRAS.50_UP.V1_UP	0.0539119	0.0195979	0.0266512
KRAS.600_UP.V1_DN	0.00357952	0.110081	0.132653
KRAS.600_UP.V1_UP	0.112508	0.011032	0.0181469
KRAS.600.LUNG.BREAST_UP.V1_DN	0.200694	0.0123813	0.0215237
KRAS.600.LUNG.BREAST_UP.V1_UP	0.394657	0.00282638	0.0117418
KRAS.BREAST_UP.V1_DN	0.00331919	0.0796937	0.0915753
KRAS.BREAST_UP.V1_UP	0.14479	0.0560324	0.0938838
KRAS.KIDNEY_UP.V1_DN	0.171423	0.00636074	0.0135092
KRAS.KIDNEY_UP.V1_UP	0.0880804	0.0138352	0.0209299
KRAS.LUNG_UP.V1_DN	0.0462297	0.0695663	0.0960554
KRAS.LUNG_UP.V1_UP	0.236058	0.00298498	0.0101578
KRAS.LUNG.BREAST_UP.V1_DN	0.0588805	0.0346168	0.0456611
KRAS.LUNG.BREAST_UP.V1_UP	0.290346	0.0112663	0.0220055
KRAS.PROSTATE_UP.V1_DN	0.185033	0.00553881	0.0126932
KRAS.PROSTATE_UP.V1_UP	0.695697	-0.00612632	0.001112
LEF1_UP.V1_DN	4.93e-13	0.302655	0.307672
LEF1_UP.V1_UP	0.0242358	0.0292554	0.0362392

## Sheet: Description
Dataset EV8: GSE124647 ENDORSE:oncogenic (C6) signature pathway generalized additive model summary
