# Supplementary material for: ENDORSE: a prognostic model for endocrine therapy in estrogen‐receptor‐positive breast cancers
Source: Mol Syst Biol. 2022 Jun 7;18(6):e10558. doi: 10.15252/msb.202110558 (PMC9172932; doi:10.15252/msb.202110558)
Supplement: Supplementary file 10 — Dataset EV9 [file MSB-18-e10558-s013.xls]

## Sheet: Dataset EV9
	Baseline				End of treatment
Pathway	P-value	R-squared	Variance explained		P-value	R-squared	Variance explained
HALLMARK_TNFA_SIGNALING_VIA_NFKB	0.464191	-0.00428101	0.00501788		0.0780008	0.019657	0.0287342
HALLMARK_HYPOXIA	0.0788216	0.0195002	0.0285789		0.442565	0.00452522	0.0170435
HALLMARK_CHOLESTEROL_HOMEOSTASIS	0.387528	0.00888929	0.0226992		0.772116	-0.00855122	0.000787218
HALLMARK_MITOTIC_SPINDLE	1.23e-13	0.380949	0.386681		1.18e-19	0.540681	0.553221
HALLMARK_WNT_BETA_CATENIN_SIGNALING	0.00513127	0.101449	0.118317		0.144313	0.0311608	0.0467395
HALLMARK_TGF_BETA_SIGNALING	0.00196443	0.123471	0.142122		0.0155311	0.0446126	0.0534587
HALLMARK_IL6_JAK_STAT3_SIGNALING	0.296703	0.0358708	0.0646277		0.0446319	0.0281408	0.0371395
HALLMARK_DNA_REPAIR	2.15e-10	0.302022	0.308485		2.09e-06	0.229106	0.243438
HALLMARK_G2M_CHECKPOINT	4.62e-51	0.753857	0.759519		1.91e-77	0.828156	0.834347
HALLMARK_APOPTOSIS	0.112317	0.0142628	0.02339		0.293075	0.0532534	0.117103
HALLMARK_NOTCH_SIGNALING	6.67e-08	0.229938	0.237068		0.000323675	0.182802	0.214442
HALLMARK_ADIPOGENESIS	0.0232499	0.121735	0.171408		0.0489147	0.0267338	0.0357455
HALLMARK_ESTROGEN_RESPONSE_EARLY	0.000134281	0.119491	0.127644		9.79e-06	0.205457	0.220215
HALLMARK_ESTROGEN_RESPONSE_LATE	0.257011	0.0245126	0.0421701		0.579203	0.0218528	0.0616049
HALLMARK_ANDROGEN_RESPONSE	0.254022	0.00290823	0.0121406		0.911695	-0.00922924	0.000115476
HALLMARK_MYOGENESIS	2.16e-05	0.168395	0.177437		0.000373381	0.152049	0.169698
HALLMARK_PROTEIN_SECRETION	0.396289	0.00518493	0.0172326		0.525542	0.0141007	0.0402546
HALLMARK_INTERFERON_ALPHA_RESPONSE	0.0617127	0.070932	0.0994101		0.0308361	0.0338631	0.0428088
HALLMARK_INTERFERON_GAMMA_RESPONSE	0.0787958	0.0655775	0.0943696		0.0253374	0.103649	0.140974
HALLMARK_APICAL_JUNCTION	0.0337176	0.0552085	0.0697178		0.267443	0.00224128	0.0114798
HALLMARK_APICAL_SURFACE	0.0336714	0.0732967	0.0927106		0.522509	0.00120189	0.013183
HALLMARK_HEDGEHOG_SIGNALING	2.91e-05	0.142915	0.150851		0.0372681	0.0522703	0.0655084
HALLMARK_COMPLEMENT	0.366488	0.0150553	0.0319217		0.149907	0.0605892	0.097218
HALLMARK_UNFOLDED_PROTEIN_RESPONSE	3.5e-05	0.193441	0.212536		2.11e-09	0.349678	0.372653
HALLMARK_PI3K_AKT_MTOR_SIGNALING	7.57e-06	0.163053	0.170803		0.000102999	0.174436	0.192946
HALLMARK_MTORC1_SIGNALING	8.03e-11	0.313347	0.319704		8.18e-12	0.398836	0.414781
HALLMARK_E2F_TARGETS	1.16e-53	0.76174	0.766862		1.24e-79	0.831516	0.8381
HALLMARK_MYC_TARGETS_V1	4.55e-10	0.339449	0.354223		6.96e-15	0.467103	0.481642
HALLMARK_MYC_TARGETS_V2	4.42e-09	0.265301	0.272104		1.98e-10	0.351945	0.366506
HALLMARK_EPITHELIAL_MESENCHYMAL_TRANSITION	0.0118939	0.0696735	0.0813609		0.00708791	0.153271	0.216158
HALLMARK_INFLAMMATORY_RESPONSE	0.759926	-0.00621405	0.00448534		0.0679301	0.0217361	0.0307941
HALLMARK_XENOBIOTIC_METABOLISM	0.014619	0.045567	0.0544043		0.524631	0.0102589	0.0311442
HALLMARK_FATTY_ACID_METABOLISM	0.00695681	0.115561	0.142589		0.299248	0.000814049	0.0100658
HALLMARK_OXIDATIVE_PHOSPHORYLATION	0.266074	0.0312211	0.0556598		0.390159	-0.00237185	0.00690937
HALLMARK_GLYCOLYSIS	0.0521596	0.0257506	0.0347714		0.00462065	0.104635	0.121745
HALLMARK_REACTIVE_OXYGEN_SPECIES_PATHWAY	0.150819	0.0100226	0.0191891		0.055123	0.0340854	0.0446438
HALLMARK_P53_PATHWAY	0.0186335	0.0417452	0.0506179		0.791299	-0.00764536	0.00236519
HALLMARK_UV_RESPONSE_UP	0.000162218	0.116565	0.124745		2.57e-05	0.204727	0.224385
HALLMARK_UV_RESPONSE_DN	0.000275325	0.13927	0.151373		0.00140047	0.155875	0.189527
HALLMARK_ANGIOGENESIS	0.00118076	0.0854585	0.0939264		0.00349881	0.128483	0.152968
HALLMARK_HEME_METABOLISM	0.0470026	0.0273455	0.0363516		0.351043	-0.00113763	0.00813217
HALLMARK_COAGULATION	8.9e-05	0.125831	0.133926		0.111003	0.0847324	0.136753
HALLMARK_IL2_STAT5_SIGNALING	0.475902	0.0100694	0.0271747		0.0601335	0.0235825	0.0326234
HALLMARK_BILE_ACID_METABOLISM	1.25e-06	0.189216	0.196724		0.00114531	0.125966	0.14192
HALLMARK_PEROXISOME	0.169484	0.0221616	0.0347845		0.509371	-0.00522818	0.00407949
HALLMARK_ALLOGRAFT_REJECTION	0.28452	0.0382897	0.0732685		0.00892136	0.0679039	0.0783869
HALLMARK_SPERMATOGENESIS	2.98e-13	0.372421	0.378232		1.63e-12	0.407615	0.421869
HALLMARK_KRAS_SIGNALING_UP	0.0131191	0.047276	0.0560975		0.958576	-0.00932023	2.53e-05
HALLMARK_KRAS_SIGNALING_DN	0.41571	0.0155882	0.0345591		0.806236	-0.00877576	0.00056476
HALLMARK_PANCREAS_BETA_CELLS	0.0936219	0.0347072	0.0477534		0.787335	-0.00362902	0.00964637

## Sheet: Description
Dataset EV9: GSE87411ENDORSE:hallmark signature pathway generalized additive model summary
