# Supplementary material for: ENDORSE: a prognostic model for endocrine therapy in estrogen‐receptor‐positive breast cancers
Source: Mol Syst Biol. 2022 Jun 7;18(6):e10558. doi: 10.15252/msb.202110558 (PMC9172932; doi:10.15252/msb.202110558)
Supplement: Supplementary file 11 — Dataset EV10 [file MSB-18-e10558-s006.xls]

## Sheet: Dataset EV10
	Baseline				End of treatment
Pathway	P-value	R-squared	Variance explained		P-value	R-squared	Variance explained
GLI1_UP.V1_DN	0.583996	0.00179693	0.0157793		0.281914	0.00156694	0.0108117
GLI1_UP.V1_UP	0.180144	0.0610679	0.10102		0.236831	0.00382795	0.0130518
E2F1_UP.V1_DN	4.92e-05	0.134929	0.142938		0.0630928	0.0228535	0.0319012
E2F1_UP.V1_UP	3.85e-49	0.746405	0.752202		4.31e-69	0.80913	0.814975
EGFR_UP.V1_DN	0.768254	-0.00852327	0.000814909		0.160032	0.00918588	0.0183601
EGFR_UP.V1_UP	0.152906	0.00982817	0.0189964		0.423265	-0.00328712	0.00600258
ERBB2_UP.V1_DN	0.0483451	0.0269134	0.0359235		0.280978	0.00160921	0.0108536
ERBB2_UP.V1_UP	2.78e-08	0.241651	0.248675		0.0016319	0.0803374	0.0888528
GCNP_SHH_UP_EARLY.V1_DN	0.00173018	0.0794109	0.0879349		0.671349	-0.00764105	0.00168896
GCNP_SHH_UP_EARLY.V1_UP	6.82e-12	0.340488	0.346595		1.4e-15	0.485277	0.503844
GCNP_SHH_UP_LATE.V1_DN	0.0292002	0.0347118	0.0436497		0.323534	0.0566396	0.12065
GCNP_SHH_UP_LATE.V1_UP	4.33e-14	0.433472	0.445586		9.75e-22	0.564163	0.576769
RAPA_EARLY_UP.V1_DN	0.0765394	0.0199405	0.0290151		0.337885	-0.000679462	0.00858609
RAPA_EARLY_UP.V1_UP	0.0004051	0.1023	0.110612		0.020586	0.0717699	0.0881606
HINATA_NFKB_IMMU_INF	0.748583	-0.0033064	0.00976818		0.0677794	0.0971306	0.149501
HINATA_NFKB_MATRIX	0.976469	-0.00933755	8.17e-06		0.371341	-0.00180056	0.00747537
CYCLIN_D1_KE_.V1_DN	0.00817516	0.0547631	0.0635153		0.600875	-0.00675538	0.00256643
CYCLIN_D1_KE_.V1_UP	0.174275	0.00799347	0.0171787		0.956225	-0.00931724	2.83e-05
CYCLIN_D1_UP.V1_DN	0.027427	0.0356887	0.0446175		0.334709	0.0371791	0.0726083
CYCLIN_D1_UP.V1_UP	0.205121	0.00575399	0.01496		0.86535	-0.00907333	0.000269943
CSR_EARLY_UP.V1_DN	0.0102527	0.111827	0.142371		3.86e-05	0.171207	0.184132
CSR_EARLY_UP.V1_UP	0.00644257	0.0743761	0.0849434		0.00277914	0.0718938	0.0804874
CSR_LATE_UP.V1_DN	1.71e-05	0.150941	0.158803		0.01595	0.0651206	0.0769579
CSR_LATE_UP.V1_UP	7.18e-46	0.737374	0.747061		6.64e-54	0.769788	0.775564
AKT_UP_MTOR_DN.V1_DN	0.000108529	0.12278	0.130902		0.023546	0.105249	0.140996
AKT_UP_MTOR_DN.V1_UP	1.46e-05	0.237661	0.267865		0.045539	0.0679019	0.0916413
AKT_UP.V1_DN	5.15e-10	0.291688	0.298246		8.81e-05	0.200167	0.226684
AKT_UP.V1_UP	0.0516171	0.0259104	0.0349298		0.748463	-0.00837174	0.000965037
MTOR_UP.V1_DN	3.85e-07	0.308065	0.346512		8.44e-06	0.229841	0.252544
MTOR_UP.V1_UP	1.59e-15	0.420061	0.425431		9.01e-21	0.577916	0.611263
PGF_UP.V1_DN	0.398516	-0.00261323	0.00667022		0.636404	-0.00723007	0.00209614
PGF_UP.V1_UP	0.997463	-0.0093457	9.49e-08		0.88616	-0.00915156	0.000192433
VEGF_A_UP.V1_DN	3.33e-07	0.207917	0.215251		2.68e-08	0.308344	0.326457
VEGF_A_UP.V1_UP	0.0217067	0.0393481	0.048243		0.312801	0.000262985	0.00951981
BCAT_GDS748_DN	0.412808	-0.00300961	0.00627752		0.548588	-0.00594112	0.00337315
BCAT_GDS748_UP	4.62e-06	0.170314	0.177997		0.403189	0.00570792	0.0180242
BCAT.100_UP.V1_DN	0.00252813	0.0733964	0.081976		0.000193791	0.187412	0.215143
BCAT.100_UP.V1_UP	2.25e-10	0.301457	0.307925		7.98e-08	0.262696	0.27443
ATF2_S_UP.V1_DN	7.82e-06	0.162557	0.170311		0.0507883	0.0663556	0.0904268
ATF2_S_UP.V1_UP	0.18562	0.00712027	0.0163136		0.0554396	0.0918234	0.13787
ATF2_UP.V1_DN	1.36e-05	0.154335	0.162166		0.0329368	0.0328386	0.0417937
ATF2_UP.V1_UP	0.205591	0.00572294	0.0149292		0.0298899	0.0343482	0.0432894
WNT_UP.V1_DN	0.0161821	0.106292	0.138889		0.562887	-0.00617843	0.00313804
WNT_UP.V1_UP	0.0179102	0.0423679	0.0512349		0.196467	0.0296929	0.0471919
ATM_DN.V1_DN	0.162377	0.00898147	0.0181576		0.599522	-0.00673611	0.00258552
ATM_DN.V1_UP	0.0508737	0.0261324	0.0351497		0.487476	0.00600777	0.0211605
P53_DN.V2_DN	0.0228853	0.0385193	0.0474219		0.304907	0.000580135	0.00983402
P53_DN.V2_UP	0.0835226	0.0420471	0.0577678		0.549434	0.00212021	0.0151768
RELA_DN.V1_DN	0.0555616	0.032337	0.0426661		0.534806	-0.00570124	0.00361081
RELA_DN.V1_UP	0.00712791	0.0569375	0.0656696		0.950907	-0.00930987	3.56e-05
P53_DN.V1_DN	0.040949	0.0294676	0.038454		0.572307	-0.00632858	0.00298927
P53_DN.V1_UP	0.000267954	0.10876	0.117013		0.0272289	0.0985319	0.133365
BCAT_BILD_ET_AL_DN	0.652363	-0.00742436	0.00190364		0.45938	0.0146955	0.0385831
BCAT_BILD_ET_AL_UP	0.133074	0.011808	0.0209579		0.556051	-0.00606641	0.00324902
E2F3_UP.V1_DN	0.0483808	0.0269021	0.0359123		0.0357164	0.0315816	0.0405485
E2F3_UP.V1_UP	0.0124137	0.085003	0.102639		0.00638427	0.0586861	0.067402
MYC_UP.V1_DN	0.575148	-0.00637294	0.00294533		0.328278	-0.000329707	0.0089326
MYC_UP.V1_UP	0.013832	0.0695714	0.0834362		0.00247912	0.164562	0.209557
SRC_UP.V1_DN	2.66e-07	0.21104	0.218345		9.23e-11	0.395226	0.421677
SRC_UP.V1_UP	0.692863	-0.00786838	0.00146374		0.754243	-0.00841745	0.000919753
SNF5_DN.V1_DN	1.7e-07	0.217246	0.224494		0.00171911	0.144247	0.170575
SNF5_DN.V1_UP	0.00741224	0.0563169	0.0650547		6.87e-05	0.152511	0.162011
CAMP_UP.V1_DN	0.0911181	0.03845	0.0535147		0.914305	-0.00923605	0.000108726
CAMP_UP.V1_UP	0.0294349	0.0345871	0.0435261		0.0782588	0.0733595	0.109192
LTE2_UP.V1_DN	0.911135	-0.00922775	0.000116951		0.645323	-0.00734005	0.00198718
LTE2_UP.V1_UP	0.00291664	0.0711272	0.0797279		0.207223	0.0280113	0.0452221
MEK_UP.V1_DN	0.148322	0.0766929	0.124985		0.380184	-0.00207396	0.0072045
MEK_UP.V1_UP	0.00632703	0.0588291	0.0675436		0.560155	-0.00613398	0.00318207
RAF_UP.V1_DN	2.73e-05	0.143862	0.151789		4.51e-06	0.182953	0.191146
RAF_UP.V1_UP	0.15707	0.00944888	0.0186206		0.253033	0.00295906	0.0121909
PRC1_BMI_UP.V1_DN	0.0224576	0.0388149	0.0477148		0.172162	0.0158484	0.0268486
PRC1_BMI_UP.V1_UP	0.143836	0.0135277	0.0233328		0.640744	-0.00443885	0.00621431
PRC2_EED_UP.V1_DN	0.0593791	0.0237743	0.0328134		0.0156158	0.0445268	0.0533738
PRC2_EED_UP.V1_UP	0.000508441	0.0987361	0.107081		0.0206578	0.040125	0.0490128
PRC2_EZH2_UP.V1_DN	6.02e-38	0.672463	0.675496		1.3e-54	0.773296	0.78384
PRC2_EZH2_UP.V1_UP	0.00160029	0.0806473	0.0891598		0.025039	0.0892996	0.116237
PRC2_SUZ12_UP.V1_DN	0.0130615	0.124175	0.165281		0.0304328	0.034068	0.0430118
PRC2_SUZ12_UP.V1_UP	0.00349248	0.0682661	0.0768932		0.897462	-0.00918842	0.000155919
JNK_DN.V1_DN	0.545276	0.00172672	0.0144038		0.272638	0.0019941	0.0112349
JNK_DN.V1_UP	0.581446	0.0212971	0.0619205		0.238406	0.0581471	0.105702
BRCA1_DN.V1_DN	0.041761	0.0291648	0.038154		0.217974	0.022152	0.0375659
BRCA1_DN.V1_UP	0.00120075	0.0851931	0.0936635		0.0934987	0.0169581	0.0260603
CTIP_DN.V1_DN	0.431076	0.0234909	0.0569749		0.991171	-0.00934463	1.15e-06
CTIP_DN.V1_UP	0.0341273	0.0931593	0.12858		0.151998	0.0136048	0.0236238
PKCA_DN.V1_DN	0.0468027	0.027411	0.0364164		0.729455	-0.00821283	0.00112248
PKCA_DN.V1_UP	0.00972643	0.0520095	0.0607872		0.163298	0.0127341	0.0228125
MTOR_UP.N4.V1_DN	0.0125365	0.0479938	0.0568087		0.00305285	0.170963	0.222491
MTOR_UP.N4.V1_UP	0.00331377	0.123216	0.147253		4.71e-07	0.309389	0.353146
PTEN_DN.V2_DN	0.792435	-0.00868972	0.000649998		0.152402	0.00987483	0.0190427
PTEN_DN.V2_UP	0.000242923	0.110289	0.118527		0.34823	-0.00104162	0.00822728
DCA_UP.V1_DN	0.28803	0.0440252	0.0816669		0.391285	0.0239211	0.0556376
DCA_UP.V1_UP	0.0193397	0.0758058	0.0928348		0.200132	0.0180801	0.0305018
ESC_J1_UP_EARLY.V1_DN	0.0502699	0.0263228	0.0353398		0.476079	-0.00454446	0.00475688
ESC_J1_UP_EARLY.V1_UP	3.18e-05	0.141552	0.149501		1.23e-05	0.196714	0.21065
ESC_J1_UP_LATE.V1_DN	0.29837	0.0221948	0.0404256		0.0126553	0.0478447	0.0566609
ESC_J1_UP_LATE.V1_UP	1.35e-07	0.220399	0.227617		0.00126564	0.156663	0.18533
ESC_V6.5_UP_EARLY.V1_DN	0.000461687	0.126684	0.139614		0.188846	0.0621061	0.107153
ESC_V6.5_UP_EARLY.V1_UP	0.0165115	0.0436479	0.052503		0.00586619	0.0600297	0.0687331
ESC_V6.5_UP_LATE.V1_DN	0.110024	0.0145641	0.0236885		0.303096	0.000654389	0.00990759
ESC_V6.5_UP_LATE.V1_UP	2.82e-06	0.177519	0.185135		0.00117102	0.190391	0.249976
ALK_DN.V1_DN	0.734145	-0.00825327	0.00108241		0.537849	-0.00575518	0.00355737
ALK_DN.V1_UP	0.810677	-0.00880208	0.000538679		0.0724814	0.0207587	0.0298258
BMI1_DN_MEL18_DN.V1_DN	6.27e-07	0.263108	0.284198		1.47e-06	0.288618	0.326064
BMI1_DN_MEL18_DN.V1_UP	0.0333653	0.0326378	0.0415949		0.396356	0.0298956	0.0634107
BMI1_DN.V1_DN	1.98e-06	0.182666	0.190234		0.00011355	0.122082	0.130211
BMI1_DN.V1_UP	0.00586152	0.0600424	0.0687457		0.286302	0.0450515	0.086406
MEL18_DN.V1_DN	1.13e-05	0.196734	0.21034		0.000107737	0.217005	0.253468
MEL18_DN.V1_UP	0.196266	0.0332201	0.0554585		0.636137	0.000923518	0.0157547
PTEN_DN.V1_DN	0.0161967	0.0439512	0.0528035		0.964923	-0.00932747	1.82e-05
PTEN_DN.V1_UP	4.64e-05	0.135795	0.143797		0.175489	0.00789696	0.0170831
NOTCH_DN.V1_DN	0.00197577	0.077307	0.0858505		0.353541	-0.00122198	0.0080486
NOTCH_DN.V1_UP	0.0476513	0.0965108	0.139576		0.131963	0.077722	0.138943
EIF4E_DN	0.218344	0.00491079	0.0141246		0.148685	0.0102246	0.0193892
EIF4E_UP	0.270536	0.0202782	0.0367496		0.361559	-0.00148742	0.00778561
CRX_DN.V1_DN	0.000360861	0.10411	0.112405		0.432142	0.00421678	0.0163996
CRX_DN.V1_UP	0.0214209	0.0395559	0.0484489		0.218219	0.00491849	0.0141322
CRX_NRL_DN.V1_DN	0.0147186	0.04546	0.0542983		0.0452444	0.0882813	0.123064
CRX_NRL_DN.V1_UP	0.12768	0.0816147	0.148023		0.0666697	0.0877602	0.127244
NRL_DN.V1_DN	0.00637665	0.0587051	0.0674208		0.139498	0.0648884	0.10971
NRL_DN.V1_UP	0.363121	0.020418	0.0440115		0.162917	0.0642454	0.108103
RB_DN.V1_DN	0.00407752	0.0658062	0.0744561		0.104491	0.0791582	0.127424
RB_DN.V1_UP	1.49e-07	0.219004	0.226236		0.000471753	0.138634	0.153732
RB_P107_DN.V1_DN	0.992316	-0.00934492	8.71e-07		0.091003	0.0740859	0.114577
RB_P107_DN.V1_UP	3.46e-18	0.505019	0.513781		1.19e-18	0.543213	0.567741
RB_P130_DN.V1_DN	0.437461	-0.00364793	0.00564511		0.928665	-0.00926984	7.53e-05
RB_P130_DN.V1_UP	0.000646895	0.0949505	0.103331		0.00276854	0.0719545	0.0805475
CAHOY_ASTROCYTIC	0.603398	-0.00679109	0.00253105		0.280661	0.0343702	0.0617851
CAHOY_ASTROGLIAL	0.00144338	0.0822814	0.0907788		0.357792	-0.00136371	0.00790817
CAHOY_NEURONAL	0.0188348	0.0415763	0.0504506		0.0481346	0.0269803	0.0359898
CAHOY_OLIGODENDROCUTIC	0.0471024	0.027313	0.0363193		0.758934	-0.00845366	0.000883877
RPS14_DN.V1_DN	7.12e-18	0.481142	0.488877		8.91e-18	0.503161	0.514725
RPS14_DN.V1_UP	0.134204	0.0772055	0.126655		0.537964	-0.00575719	0.00355537
IL15_UP.V1_DN	3.25e-07	0.284598	0.311117		0.00404269	0.0659424	0.0745911
IL15_UP.V1_UP	0.723217	0.00690298	0.0406215		0.229486	0.00424575	0.0134657
IL2_UP.V1_DN	1.43e-12	0.415053	0.433095		2.16e-06	0.245421	0.26594
IL2_UP.V1_UP	0.920276	-0.00925086	9.41e-05		0.134296	0.0116768	0.0208279
IL21_UP.V1_DN	4.74e-05	0.153544	0.162567		0.000269139	0.157475	0.174494
IL21_UP.V1_UP	0.0861333	0.018176	0.027267		0.830488	-0.00891156	0.000430216
PDGF_ERK_DN.V1_DN	0.409708	-0.00292533	0.00636102		0.469958	0.00529208	0.0190206
PDGF_ERK_DN.V1_UP	0.506503	-0.00517225	0.0041349		0.885617	-0.00914969	0.000194285
PDGF_UP.V1_DN	0.00364119	0.0676038	0.0762371		0.00114681	0.134487	0.152661
PDGF_UP.V1_UP	0.0172529	0.0429563	0.0518178		0.000271001	0.154413	0.171667
TGFB_UP.V1_DN	6.88e-08	0.229519	0.236654		9.83e-06	0.159171	0.166956
TGFB_UP.V1_UP	0.00646423	0.090959	0.106476		0.0574194	0.100514	0.150417
YAP1_DN	0.0687711	0.0438839	0.0590259		0.00111265	0.138911	0.159814
YAP1_UP	0.00281628	0.0716831	0.0802786		0.576859	0.0120888	0.0378689
SIRNA_EIF4GI_DN	0.00407322	0.0658229	0.0744727		0.00261997	0.100004	0.113822
SIRNA_EIF4GI_UP	0.291755	0.0443798	0.0823908		0.779738	-0.00437122	0.00812949
HOXA9_DN.V1_DN	1.82e-16	0.487251	0.500817		6.16e-22	0.551505	0.561307
HOXA9_DN.V1_UP	0.148197	0.0271971	0.0414764		0.842402	-0.00897122	0.000371102
SINGH_KRAS_DEPENDENCY_SIGNATURE_	0.963291	-0.00932572	1.99e-05		0.374935	-0.00191276	0.00736421
STK33_DN	0.000111469	0.122367	0.130494		0.0631411	0.0228419	0.0318897
STK33_NOMO_DN	0.00146888	0.0820041	0.0905041		0.144575	0.0106229	0.0197838
STK33_NOMO_UP	0.0268559	0.0360171	0.0449429		0.262555	0.00247932	0.0117156
STK33_SKM_DN	3.26e-07	0.208473	0.215813		0.0156212	0.0445213	0.0533683
STK33_SKM_UP	0.239527	0.00367848	0.0129037		0.358313	-0.00138093	0.00789112
STK33_UP	0.033944	0.0323709	0.0413304		0.143208	0.0107582	0.0199179
KRAS.AMP.LUNG_UP.V1_DN	0.107643	0.014884	0.0240055		0.015204	0.0828724	0.10049
KRAS.AMP.LUNG_UP.V1_UP	0.967246	-0.00932981	1.58e-05		0.402115	-0.00271495	0.00656945
KRAS.DF.V1_DN	0.392962	-0.00245363	0.00682835		0.354275	-0.00124661	0.00802419
KRAS.DF.V1_UP	0.317468	0.033539	0.0689486		0.951544	-0.0093108	3.47e-05
TBK1.DF_DN	0.169132	0.00841084	0.0175922		0.834564	-0.00893249	0.000409478
TBK1.DF_UP	0.931605	-0.00927599	6.92e-05		0.711016	-0.00804574	0.00128802
TBK1.DN.48HRS_DN	0.0901782	0.035771	0.0490809		0.136445	0.0338534	0.049981
TBK1.DN.48HRS_UP	0.0365456	0.0312261	0.0401962		0.00543132	0.0612527	0.0699448
NFE2L2.V2	0.0946054	0.0496586	0.0695175		0.000272283	0.10851	0.116765
CORDENONSI_YAP_CONSERVED_SIGNATURE	0.0723125	0.0893055	0.134884		0.0102329	0.112537	0.143683
JAK2_DN.V1_DN	0.244432	0.00341171	0.0126394		0.702868	-0.00796773	0.0013653
JAK2_DN.V1_UP	0.0249017	0.0619842	0.0767602		0.166065	0.0355037	0.0536493
KRAS.300_UP.V1_DN	0.107721	0.0148735	0.023995		0.781984	-0.00862026	0.000718814
KRAS.300_UP.V1_UP	0.0215392	0.0854279	0.109465		0.0623434	0.0431402	0.0569489
KRAS.50_UP.V1_DN	0.642784	-0.0073091	0.00201784		0.49152	0.012395	0.0354945
KRAS.50_UP.V1_UP	0.00122298	0.187468	0.233966		0.0288147	0.0719008	0.0914393
KRAS.600_UP.V1_DN	0.0105328	0.0507483	0.0595377		0.375622	0.00846127	0.021552
KRAS.600_UP.V1_UP	0.019842	0.0407577	0.0496396		0.356975	0.00298248	0.0136508
KRAS.600.LUNG.BREAST_UP.V1_DN	0.00191862	0.0777724	0.0863115		0.1914	0.0158838	0.0273592
KRAS.600.LUNG.BREAST_UP.V1_UP	0.126772	0.0125063	0.0216497		0.696507	-0.00790503	0.00142742
KRAS.BREAST_UP.V1_DN	9.76e-06	0.159271	0.167055		0.0127836	0.0760612	0.091142
KRAS.BREAST_UP.V1_UP	0.0681516	0.0216869	0.0307454		0.992503	-0.00934496	8.29e-07
KRAS.KIDNEY_UP.V1_DN	0.0635372	0.0227472	0.0317958		0.913232	-0.00923328	0.000111475
KRAS.KIDNEY_UP.V1_UP	2.26e-06	0.180723	0.188309		0.00237144	0.0744117	0.0829819
KRAS.LUNG_UP.V1_DN	0.0171666	0.0430353	0.051896		0.205206	0.00574834	0.0149544
KRAS.LUNG_UP.V1_UP	0.331226	0.00958082	0.0221251		0.414639	0.0120386	0.028592
KRAS.LUNG.BREAST_UP.V1_DN	0.000905972	0.0896427	0.0980719		0.0689938	0.035589	0.0472102
KRAS.LUNG.BREAST_UP.V1_UP	0.352692	0.0102002	0.0236304		0.357484	-0.00135353	0.00791826
KRAS.PROSTATE_UP.V1_DN	0.000252721	0.109673	0.117917		0.116856	0.0136859	0.0228184
KRAS.PROSTATE_UP.V1_UP	0.0140291	0.0462171	0.0550484		0.561996	-0.00552635	0.00404307
LEF1_UP.V1_DN	4.92e-10	0.321674	0.329055		7.2e-08	0.339401	0.378749
LEF1_UP.V1_UP	0.00716758	0.0823485	0.0954124		0.799821	-0.00873657	0.000603587

## Sheet: Description
Dataset EV10: GSE87411 ENDORSE:hallmark signature pathway generalized additive model summary
