# Supplementary material for: ENDORSE: a prognostic model for endocrine therapy in estrogen‐receptor‐positive breast cancers
Source: Mol Syst Biol. 2022 Jun 7;18(6):e10558. doi: 10.15252/msb.202110558 (PMC9172932; doi:10.15252/msb.202110558)
Supplement: Supplementary file 12 — Dataset EV11 [file MSB-18-e10558-s014.xls]

## Sheet: Dataset EV11
	Gene	P-value	FDR
1	TP53	1.63e-26	1.8e-25
2	GATA3	0.000346014	0.000951538
3	PIK3CA	3.5e-07	1.92e-06
4	MAP3K1	0.000567754	0.00124906
5	AKT1	0.573427	0.733318
6	CDH1	0.945744	0.945744
7	CBFB	1.22e-06	4.47e-06
8	NOTCH1	0.189549	0.347506
9	KMT2C	0.944758	0.945744
10	TBX3	0.448135	0.704211
11	PDE4DIP	0.599988	0.733318

## Sheet: Description
Dataset EV11: ANOVA analysis of METABRIC ENDORSE scores vs. single-nucleotide variants
