# Supplementary material for: ENDORSE: a prognostic model for endocrine therapy in estrogen‐receptor‐positive breast cancers
Source: Mol Syst Biol. 2022 Jun 7;18(6):e10558. doi: 10.15252/msb.202110558 (PMC9172932; doi:10.15252/msb.202110558)
Supplement: Supplementary file 13 — Dataset EV12 [file MSB-18-e10558-s011.xls]

## Sheet: Dataset EV12
	Gene	P-value	FDR	Cytoband
1	CCND1	3.76e-13	3.04e-12	11q13.3
2	FGF19	1.36e-13	1.52e-12	11q13.3
3	FGF3	7.16e-13	5.31e-12	11q13.3
4	FGF4	9.71e-13	6.65e-12	11q13.3
5	PAK1	5.77e-05	0.000171204	11q13.5-q14.1
6	GAB2	1.05e-06	3.59e-06	11q14.1
7	BCL9	0.0202289	0.0473782	1q21.2
8	PDE4DIP	0.00461942	0.0114202	1q21.2
9	SDHC	0.0137824	0.0331522	1q23.3
10	DKK4	0.000388563	0.00104794	8p11.21
11	HOOK3	0.00207336	0.00527226	8p11.21
12	IKBKB	0.000103491	0.00029712	8p11.21
13	KAT6A	0.000226216	0.000629164	8p11.21
14	SFRP1	1.26e-05	3.86e-05	8p11.21
15	FGFR1	4.13e-06	1.31e-05	8p11.23
16	ZNF703	1.11e-06	3.65e-06	8p11.23
17	PRKDC	0.000666894	0.00174569	8q11.21
18	SOX17	1.61e-07	5.97e-07	8q11.23
19	TCEA1	7.01e-07	2.5e-06	8q11.23
20	CHCHD7	1.6e-08	6.2e-08	8q12.1
21	LYN	1.21e-08	4.88e-08	8q12.1
22	PLAG1	6.39e-09	2.71e-08	8q12.1
23	PREX2	2.27e-09	1.01e-08	8q13.2
24	NCOA2	5.08e-10	2.51e-09	8q13.3
25	PRDM14	9.26e-10	4.34e-09	8q13.3
26	HEY1	3e-12	1.78e-11	8q21.13
27	PAG1	1.26e-11	6.99e-11	8q21.13
28	NBN	4.73e-14	6.65e-13	8q21.3
29	RUNX1T1	1e-14	2.23e-13	8q21.3
30	UBR5	1.67e-15	4.97e-14	8q22.3
31	EIF3E	2.53e-13	2.25e-12	8q23.1
32	RSPO2	2.47e-13	2.25e-12	8q23.1
33	EXT1	1.63e-14	2.89e-13	8q24.11
34	RAD21	9.07e-18	8.07e-16	8q24.11
35	MYC	3.45e-17	1.54e-15	8q24.21
36	NDRG1	1.28e-12	8.11e-12	8q24.22
37	AGO2	1.63e-11	8.53e-11	8q24.3
38	RECQL4	5.23e-14	6.65e-13	8q24.3

## Sheet: Description
Dataset EV12: ANOVA analysis of METABRIC ENDORSE scores vs. copy number gains
