# Supplementary material for: ENDORSE: a prognostic model for endocrine therapy in estrogen‐receptor‐positive breast cancers
Source: Mol Syst Biol. 2022 Jun 7;18(6):e10558. doi: 10.15252/msb.202110558 (PMC9172932; doi:10.15252/msb.202110558)
Supplement: Supplementary file 14 — Dataset EV13 [file MSB-18-e10558-s012.xls]

## Sheet: Dataset EV13
	Name	p	fdr	fc
1	HALLMARK_TNFA_SIGNALING_VIA_NFKB	0.18151	0.344936	0.731211
2	HALLMARK_HYPOXIA	0.00368277	0.0920691	0.724309
3	HALLMARK_CHOLESTEROL_HOMEOSTASIS	0.095122	0.279771	0.862517
4	HALLMARK_MITOTIC_SPINDLE	0.117384	0.293425	0.92022
5	HALLMARK_WNT_BETA_CATENIN_SIGNALING	0.193222	0.34504	0.814963
6	HALLMARK_TGF_BETA_SIGNALING	0.00698933	0.0978412	0.64032
7	HALLMARK_IL6_JAK_STAT3_SIGNALING	0.186265	0.344936	0.761909
8	HALLMARK_DNA_REPAIR	0.84696	0.908646	1.0123
9	HALLMARK_G2M_CHECKPOINT	0.671452	0.780758	0.970922
10	HALLMARK_APOPTOSIS	0.148279	0.308914	0.860809
11	HALLMARK_NOTCH_SIGNALING	0.517139	0.646424	0.919025
12	HALLMARK_ADIPOGENESIS	0.860015	0.908646	0.982229
13	HALLMARK_ESTROGEN_RESPONSE_EARLY	0.00782729	0.0978412	1.57976
14	HALLMARK_ESTROGEN_RESPONSE_LATE	0.0169095	0.120782	1.27939
15	HALLMARK_ANDROGEN_RESPONSE	0.13392	0.295406	0.892281
16	HALLMARK_MYOGENESIS	0.06323	0.210767	0.737042
17	HALLMARK_PROTEIN_SECRETION	0.355477	0.467733	1.12352
18	HALLMARK_INTERFERON_ALPHA_RESPONSE	0.222857	0.359669	0.761931
19	HALLMARK_INTERFERON_GAMMA_RESPONSE	0.123239	0.293425	0.73444
20	HALLMARK_APICAL_JUNCTION	0.0257802	0.143224	0.751978
21	HALLMARK_APICAL_SURFACE	0.890473	0.908646	1.01684
22	HALLMARK_HEDGEHOG_SIGNALING	0.6036	0.728811	0.897549
23	HALLMARK_COMPLEMENT	0.111341	0.293002	0.798267
24	HALLMARK_UNFOLDED_PROTEIN_RESPONSE	0.807798	0.908646	1.01772
25	HALLMARK_PI3K_AKT_MTOR_SIGNALING	0.0351452	0.146639	0.891834
26	HALLMARK_MTORC1_SIGNALING	0.228361	0.359669	0.908061
27	HALLMARK_E2F_TARGETS	0.87797	0.908646	1.01284
28	HALLMARK_MYC_TARGETS_V1	0.83061	0.908646	1.02252
29	HALLMARK_MYC_TARGETS_V2	0.231446	0.359669	0.88643
30	HALLMARK_EPITHELIAL_MESENCHYMAL_TRANSITION	0.0251564	0.143224	0.328535
31	HALLMARK_INFLAMMATORY_RESPONSE	0.0381261	0.146639	0.693116
32	HALLMARK_XENOBIOTIC_METABOLISM	0.331778	0.448348	0.933154
33	HALLMARK_FATTY_ACID_METABOLISM	0.0893454	0.279204	1.19759
34	HALLMARK_OXIDATIVE_PHOSPHORYLATION	0.180258	0.344936	1.17235
35	HALLMARK_GLYCOLYSIS	0.237382	0.359669	0.925881
36	HALLMARK_REACTIVE_OXYGEN_SPECIES_PATHWAY	0.0167785	0.120782	0.821425
37	HALLMARK_P53_PATHWAY	0.00263406	0.0920691	0.794431
38	HALLMARK_UV_RESPONSE_UP	0.0353304	0.146639	0.889154
39	HALLMARK_UV_RESPONSE_DN	0.203888	0.351531	0.828623
40	HALLMARK_ANGIOGENESIS	0.00984219	0.0984219	0.540666
41	HALLMARK_HEME_METABOLISM	0.135887	0.295406	1.06465
42	HALLMARK_COAGULATION	0.103801	0.288336	0.758621
43	HALLMARK_IL2_STAT5_SIGNALING	0.0566715	0.202398	0.790826
44	HALLMARK_BILE_ACID_METABOLISM	0.0375816	0.146639	1.20931
45	HALLMARK_PEROXISOME	0.315518	0.438219	1.07756
46	HALLMARK_ALLOGRAFT_REJECTION	0.304713	0.435304	0.784465
47	HALLMARK_SPERMATOGENESIS	0.457896	0.587047	1.03771
48	HALLMARK_KRAS_SIGNALING_UP	0.264075	0.388346	0.77943
49	HALLMARK_KRAS_SIGNALING_DN	0.612201	0.728811	0.966816
50	HALLMARK_PANCREAS_BETA_CELLS	0.939232	0.939232	0.989794

## Sheet: Description
Dataset EV13: Hallmark pathway t-test results for at risk METABRIC tumors with >5 year OS vs. <5 year OS
