# Supplementary material for: ENDORSE: a prognostic model for endocrine therapy in estrogen‐receptor‐positive breast cancers
Source: Mol Syst Biol. 2022 Jun 7;18(6):e10558. doi: 10.15252/msb.202110558 (PMC9172932; doi:10.15252/msb.202110558)
Supplement: Supplementary file 15 — Dataset EV14 [file MSB-18-e10558-s007.xls]

## Sheet: Dataset EV14
	Name	p	fdr	fc
1	KEGG_GLYCOLYSIS_GLUCONEOGENESIS	0.415855	0.997487	1.0743
2	KEGG_CITRATE_CYCLE_TCA_CYCLE	0.354941	0.997487	1.14469
3	KEGG_PENTOSE_PHOSPHATE_PATHWAY	0.710806	0.997487	1.04023
4	KEGG_PENTOSE_AND_GLUCURONATE_INTERCONVERSIONS	0.446724	0.997487	1.23756
5	KEGG_FRUCTOSE_AND_MANNOSE_METABOLISM	0.796389	0.997487	0.966882
6	KEGG_GALACTOSE_METABOLISM	0.828208	0.997487	1.02467
7	KEGG_ASCORBATE_AND_ALDARATE_METABOLISM	0.344961	0.997487	1.35963
8	KEGG_FATTY_ACID_METABOLISM	0.15851	0.997487	1.19778
9	KEGG_STEROID_BIOSYNTHESIS	0.96055	0.997752	1.01308
10	KEGG_PRIMARY_BILE_ACID_BIOSYNTHESIS	0.153866	0.997487	1.30932
11	KEGG_STEROID_HORMONE_BIOSYNTHESIS	0.01638	0.997487	1.45662
12	KEGG_OXIDATIVE_PHOSPHORYLATION	0.720256	0.997487	0.94832
13	KEGG_PURINE_METABOLISM	0.447491	0.997487	1.05383
14	KEGG_PYRIMIDINE_METABOLISM	0.346373	0.997487	1.10736
15	KEGG_ALANINE_ASPARTATE_AND_GLUTAMATE_METABOLISM	0.855191	0.997487	0.972732
16	KEGG_GLYCINE_SERINE_AND_THREONINE_METABOLISM	0.792267	0.997487	1.03944
17	KEGG_CYSTEINE_AND_METHIONINE_METABOLISM	0.419288	0.997487	1.12014
18	KEGG_VALINE_LEUCINE_AND_ISOLEUCINE_DEGRADATION	0.383665	0.997487	1.15969
19	KEGG_LYSINE_DEGRADATION	0.334698	0.997487	1.09384
20	KEGG_ARGININE_AND_PROLINE_METABOLISM	0.438942	0.997487	1.07257
21	KEGG_HISTIDINE_METABOLISM	0.395631	0.997487	1.14817
22	KEGG_TYROSINE_METABOLISM	0.722476	0.997487	1.05119
23	KEGG_PHENYLALANINE_METABOLISM	0.836433	0.997487	1.04795
24	KEGG_TRYPTOPHAN_METABOLISM	0.0104893	0.997487	1.51903
25	KEGG_BETA_ALANINE_METABOLISM	0.0212326	0.997487	1.44549
26	KEGG_TAURINE_AND_HYPOTAURINE_METABOLISM	0.482281	0.997487	1.1757
27	KEGG_SELENOAMINO_ACID_METABOLISM	0.537721	0.997487	0.921785
28	KEGG_GLUTATHIONE_METABOLISM	0.0372772	0.997487	1.28935
29	KEGG_STARCH_AND_SUCROSE_METABOLISM	0.850243	0.997487	0.976239
30	KEGG_N_GLYCAN_BIOSYNTHESIS	0.948824	0.997752	1.00776
31	KEGG_OTHER_GLYCAN_DEGRADATION	0.0314159	0.997487	1.43408
32	KEGG_O_GLYCAN_BIOSYNTHESIS	0.976667	0.997752	1.00443
33	KEGG_AMINO_SUGAR_AND_NUCLEOTIDE_SUGAR_METABOLISM	0.484164	0.997487	1.08624
34	KEGG_GLYCOSAMINOGLYCAN_DEGRADATION	0.0125643	0.997487	1.42737
35	KEGG_GLYCOSAMINOGLYCAN_BIOSYNTHESIS_CHONDROITIN_SULFATE	0.787445	0.997487	0.957391
36	KEGG_GLYCOSAMINOGLYCAN_BIOSYNTHESIS_KERATAN_SULFATE	0.506861	0.997487	1.13076
37	KEGG_GLYCOSAMINOGLYCAN_BIOSYNTHESIS_HEPARAN_SULFATE	0.236705	0.997487	0.841667
38	KEGG_GLYCEROLIPID_METABOLISM	0.308888	0.997487	1.10387
39	KEGG_INOSITOL_PHOSPHATE_METABOLISM	0.612929	0.997487	0.963074
40	KEGG_GLYCOSYLPHOSPHATIDYLINOSITOL_GPI_ANCHOR_BIOSYNTHESIS	0.576528	0.997487	1.11347
41	KEGG_GLYCEROPHOSPHOLIPID_METABOLISM	0.176684	0.997487	0.89026
42	KEGG_ETHER_LIPID_METABOLISM	0.211956	0.997487	1.17248
43	KEGG_ARACHIDONIC_ACID_METABOLISM	0.111311	0.997487	1.18822
44	KEGG_LINOLEIC_ACID_METABOLISM	0.824337	0.997487	0.970818
45	KEGG_ALPHA_LINOLENIC_ACID_METABOLISM	0.455416	0.997487	1.13374
46	KEGG_SPHINGOLIPID_METABOLISM	0.242905	0.997487	1.15287
47	KEGG_GLYCOSPHINGOLIPID_BIOSYNTHESIS_LACTO_AND_NEOLACTO_SERIES	0.643757	0.997487	1.06623
48	KEGG_GLYCOSPHINGOLIPID_BIOSYNTHESIS_GLOBO_SERIES	0.588309	0.997487	1.10162
49	KEGG_GLYCOSPHINGOLIPID_BIOSYNTHESIS_GANGLIO_SERIES	0.491002	0.997487	1.13213
50	KEGG_PYRUVATE_METABOLISM	0.70383	0.997487	1.04707
51	KEGG_GLYOXYLATE_AND_DICARBOXYLATE_METABOLISM	0.31314	0.997487	1.18838
52	KEGG_PROPANOATE_METABOLISM	0.381511	0.997487	1.14301
53	KEGG_BUTANOATE_METABOLISM	0.300729	0.997487	1.16386
54	KEGG_ONE_CARBON_POOL_BY_FOLATE	0.500394	0.997487	1.13884
55	KEGG_RIBOFLAVIN_METABOLISM	0.945985	0.997752	0.989033
56	KEGG_NICOTINATE_AND_NICOTINAMIDE_METABOLISM	0.153987	0.997487	1.23488
57	KEGG_PANTOTHENATE_AND_COA_BIOSYNTHESIS	0.208542	0.997487	1.22463
58	KEGG_RETINOL_METABOLISM	0.0780037	0.997487	1.27958
59	KEGG_PORPHYRIN_AND_CHLOROPHYLL_METABOLISM	0.611346	0.997487	1.10206
60	KEGG_TERPENOID_BACKBONE_BIOSYNTHESIS	0.226764	0.997487	1.45722
61	KEGG_NITROGEN_METABOLISM	0.101065	0.997487	0.741847
62	KEGG_SULFUR_METABOLISM	0.797702	0.997487	1.06493
63	KEGG_AMINOACYL_TRNA_BIOSYNTHESIS	0.524701	0.997487	0.88591
64	KEGG_METABOLISM_OF_XENOBIOTICS_BY_CYTOCHROME_P450	0.186616	0.997487	1.19862
65	KEGG_DRUG_METABOLISM_CYTOCHROME_P450	0.150026	0.997487	1.25515
66	KEGG_DRUG_METABOLISM_OTHER_ENZYMES	0.022781	0.997487	1.39349
67	KEGG_BIOSYNTHESIS_OF_UNSATURATED_FATTY_ACIDS	0.700337	0.997487	1.05581
68	KEGG_ABC_TRANSPORTERS	0.128159	0.997487	0.863164
69	KEGG_RIBOSOME	0.962049	0.997752	0.983891
70	KEGG_RNA_DEGRADATION	0.382463	0.997487	0.903769
71	KEGG_RNA_POLYMERASE	0.475777	0.997487	1.09898
72	KEGG_BASAL_TRANSCRIPTION_FACTORS	0.793958	0.997487	1.03328
73	KEGG_DNA_REPLICATION	0.892688	0.997487	0.961469
74	KEGG_SPLICEOSOME	0.387603	0.997487	0.910418
75	KEGG_PROTEASOME	0.982967	0.997752	1.00483
76	KEGG_PROTEIN_EXPORT	0.788435	0.997487	0.948264
77	KEGG_PPAR_SIGNALING_PATHWAY	0.138356	0.997487	1.21586
78	KEGG_BASE_EXCISION_REPAIR	0.833186	0.997487	0.961014
79	KEGG_NUCLEOTIDE_EXCISION_REPAIR	0.954457	0.997752	0.991932
80	KEGG_MISMATCH_REPAIR	0.887288	0.997487	1.03722
81	KEGG_HOMOLOGOUS_RECOMBINATION	0.704601	0.997487	0.920945
82	KEGG_NON_HOMOLOGOUS_END_JOINING	0.904255	0.997487	1.02511
83	KEGG_MAPK_SIGNALING_PATHWAY	0.675638	0.997487	0.976691
84	KEGG_ERBB_SIGNALING_PATHWAY	0.175334	0.997487	0.902851
85	KEGG_CALCIUM_SIGNALING_PATHWAY	0.909581	0.997487	1.00834
86	KEGG_CYTOKINE_CYTOKINE_RECEPTOR_INTERACTION	0.392543	0.997487	1.15049
87	KEGG_CHEMOKINE_SIGNALING_PATHWAY	0.866054	0.997487	1.0209
88	KEGG_PHOSPHATIDYLINOSITOL_SIGNALING_SYSTEM	0.198604	0.997487	0.909089
89	KEGG_NEUROACTIVE_LIGAND_RECEPTOR_INTERACTION	0.843034	0.997487	0.988017
90	KEGG_CELL_CYCLE	0.56924	0.997487	0.922545
91	KEGG_OOCYTE_MEIOSIS	0.234287	0.997487	0.905216
92	KEGG_P53_SIGNALING_PATHWAY	0.0773438	0.997487	1.21038
93	KEGG_UBIQUITIN_MEDIATED_PROTEOLYSIS	0.207238	0.997487	0.914283
94	KEGG_SNARE_INTERACTIONS_IN_VESICULAR_TRANSPORT	0.558837	0.997487	1.05665
95	KEGG_REGULATION_OF_AUTOPHAGY	0.588608	0.997487	1.05453
96	KEGG_LYSOSOME	0.213957	0.997487	1.1308
97	KEGG_ENDOCYTOSIS	0.204555	0.997487	0.943564
98	KEGG_PEROXISOME	0.292605	0.997487	1.12826
99	KEGG_MTOR_SIGNALING_PATHWAY	0.216915	0.997487	0.896868
100	KEGG_APOPTOSIS	0.729186	0.997487	0.972293
101	KEGG_CARDIAC_MUSCLE_CONTRACTION	0.949985	0.997752	1.00651
102	KEGG_VASCULAR_SMOOTH_MUSCLE_CONTRACTION	0.953281	0.997752	1.00458
103	KEGG_WNT_SIGNALING_PATHWAY	0.79271	0.997487	1.01602
104	KEGG_DORSO_VENTRAL_AXIS_FORMATION	0.421971	0.997487	0.897433
105	KEGG_NOTCH_SIGNALING_PATHWAY	0.835405	0.997487	0.980159
106	KEGG_HEDGEHOG_SIGNALING_PATHWAY	0.831757	0.997487	1.0205
107	KEGG_TGF_BETA_SIGNALING_PATHWAY	0.801813	0.997487	1.02854
108	KEGG_AXON_GUIDANCE	0.864956	0.997487	0.985979
109	KEGG_VEGF_SIGNALING_PATHWAY	0.353878	0.997487	0.925436
110	KEGG_FOCAL_ADHESION	0.623321	0.997487	1.05276
111	KEGG_ECM_RECEPTOR_INTERACTION	0.492296	0.997487	1.13441
112	KEGG_CELL_ADHESION_MOLECULES_CAMS	0.265533	0.997487	1.22245
113	KEGG_ADHERENS_JUNCTION	0.760069	0.997487	1.02481
114	KEGG_TIGHT_JUNCTION	0.226446	0.997487	1.07543
115	KEGG_GAP_JUNCTION	0.761531	0.997487	1.02402
116	KEGG_COMPLEMENT_AND_COAGULATION_CASCADES	0.066161	0.997487	1.36167
117	KEGG_ANTIGEN_PROCESSING_AND_PRESENTATION	0.558733	0.997487	1.10947
118	KEGG_RENIN_ANGIOTENSIN_SYSTEM	0.0233799	0.997487	1.67772
119	KEGG_TOLL_LIKE_RECEPTOR_SIGNALING_PATHWAY	0.823053	0.997487	1.02841
120	KEGG_NOD_LIKE_RECEPTOR_SIGNALING_PATHWAY	0.605359	0.997487	1.08894
121	KEGG_RIG_I_LIKE_RECEPTOR_SIGNALING_PATHWAY	0.889627	0.997487	0.987127
122	KEGG_CYTOSOLIC_DNA_SENSING_PATHWAY	0.904574	0.997487	0.985308
123	KEGG_JAK_STAT_SIGNALING_PATHWAY	0.938885	0.997752	1.0072
124	KEGG_HEMATOPOIETIC_CELL_LINEAGE	0.420101	0.997487	1.25528
125	KEGG_NATURAL_KILLER_CELL_MEDIATED_CYTOTOXICITY	0.903539	0.997487	0.982577
126	KEGG_T_CELL_RECEPTOR_SIGNALING_PATHWAY	0.96355	0.997752	1.00693
127	KEGG_B_CELL_RECEPTOR_SIGNALING_PATHWAY	0.744961	0.997487	0.948601
128	KEGG_FC_EPSILON_RI_SIGNALING_PATHWAY	0.755959	0.997487	1.03163
129	KEGG_FC_GAMMA_R_MEDIATED_PHAGOCYTOSIS	0.822006	0.997487	0.978264
130	KEGG_LEUKOCYTE_TRANSENDOTHELIAL_MIGRATION	0.573462	0.997487	1.06272
131	KEGG_INTESTINAL_IMMUNE_NETWORK_FOR_IGA_PRODUCTION	0.483831	0.997487	1.27724
132	KEGG_CIRCADIAN_RHYTHM_MAMMAL	0.574834	0.997487	0.898042
133	KEGG_LONG_TERM_POTENTIATION	0.375144	0.997487	0.925779
134	KEGG_NEUROTROPHIN_SIGNALING_PATHWAY	0.351106	0.997487	0.947229
135	KEGG_LONG_TERM_DEPRESSION	0.174105	0.997487	0.888549
136	KEGG_OLFACTORY_TRANSDUCTION	0.11388	0.997487	0.930082
137	KEGG_TASTE_TRANSDUCTION	0.331744	0.997487	0.901611
138	KEGG_REGULATION_OF_ACTIN_CYTOSKELETON	0.841923	0.997487	0.987479
139	KEGG_INSULIN_SIGNALING_PATHWAY	0.30056	0.997487	0.943413
140	KEGG_GNRH_SIGNALING_PATHWAY	0.665281	0.997487	0.96816
141	KEGG_PROGESTERONE_MEDIATED_OOCYTE_MATURATION	0.222408	0.997487	0.899864
142	KEGG_MELANOGENESIS	0.765459	0.997487	1.02384
143	KEGG_ADIPOCYTOKINE_SIGNALING_PATHWAY	0.983191	0.997752	1.0016
144	KEGG_TYPE_II_DIABETES_MELLITUS	0.0160986	0.997487	0.820513
145	KEGG_TYPE_I_DIABETES_MELLITUS	0.502229	0.997487	1.29874
146	KEGG_MATURITY_ONSET_DIABETES_OF_THE_YOUNG	0.287533	0.997487	0.882871
147	KEGG_ALDOSTERONE_REGULATED_SODIUM_REABSORPTION	0.0478977	0.997487	0.814118
148	KEGG_VASOPRESSIN_REGULATED_WATER_REABSORPTION	0.980426	0.997752	1.0022
149	KEGG_PROXIMAL_TUBULE_BICARBONATE_RECLAMATION	0.519719	0.997487	0.911795
150	KEGG_ALZHEIMERS_DISEASE	0.650634	0.997487	1.04513
151	KEGG_PARKINSONS_DISEASE	0.813662	0.997487	0.965206
152	KEGG_AMYOTROPHIC_LATERAL_SCLEROSIS_ALS	0.157524	0.997487	1.12413
153	KEGG_HUNTINGTONS_DISEASE	0.806378	0.997487	0.977805
154	KEGG_PRION_DISEASES	0.573646	0.997487	0.923809
155	KEGG_VIBRIO_CHOLERAE_INFECTION	0.869674	0.997487	0.985165
156	KEGG_EPITHELIAL_CELL_SIGNALING_IN_HELICOBACTER_PYLORI_INFECTION	0.812898	0.997487	1.01831
157	KEGG_PATHOGENIC_ESCHERICHIA_COLI_INFECTION	0.290197	0.997487	1.14193
158	KEGG_LEISHMANIA_INFECTION	0.517029	0.997487	1.15593
159	KEGG_PATHWAYS_IN_CANCER	0.359513	0.997487	1.05724
160	KEGG_COLORECTAL_CANCER	0.238737	0.997487	0.926178
161	KEGG_RENAL_CELL_CARCINOMA	0.869162	0.997487	0.987947
162	KEGG_PANCREATIC_CANCER	0.380277	0.997487	0.939002
163	KEGG_ENDOMETRIAL_CANCER	0.984473	0.997752	0.998428
164	KEGG_GLIOMA	0.863913	0.997487	0.98576
165	KEGG_PROSTATE_CANCER	0.824489	0.997487	0.985163
166	KEGG_THYROID_CANCER	0.367056	0.997487	1.08125
167	KEGG_BASAL_CELL_CARCINOMA	0.51682	0.997487	1.07525
168	KEGG_MELANOMA	0.291388	0.997487	1.07922
169	KEGG_BLADDER_CANCER	0.529779	0.997487	1.07582
170	KEGG_CHRONIC_MYELOID_LEUKEMIA	0.510488	0.997487	0.957042
171	KEGG_ACUTE_MYELOID_LEUKEMIA	0.688166	0.997487	0.961539
172	KEGG_SMALL_CELL_LUNG_CANCER	0.976061	0.997752	1.00231
173	KEGG_NON_SMALL_CELL_LUNG_CANCER	0.658224	0.997487	0.960189
174	KEGG_ASTHMA	0.46972	0.997487	1.2179
175	KEGG_AUTOIMMUNE_THYROID_DISEASE	0.481011	0.997487	1.20308
176	KEGG_SYSTEMIC_LUPUS_ERYTHEMATOSUS	0.338445	0.997487	1.28492
177	KEGG_ALLOGRAFT_REJECTION	0.485967	0.997487	1.36521
178	KEGG_GRAFT_VERSUS_HOST_DISEASE	0.668556	0.997487	1.20784
179	KEGG_PRIMARY_IMMUNODEFICIENCY	0.362483	0.997487	1.56515
180	KEGG_HYPERTROPHIC_CARDIOMYOPATHY_HCM	0.644969	0.997487	1.04834
181	KEGG_ARRHYTHMOGENIC_RIGHT_VENTRICULAR_CARDIOMYOPATHY_ARVC	0.752641	0.997487	1.03274
182	KEGG_DILATED_CARDIOMYOPATHY	0.903086	0.997487	1.01207
183	KEGG_VIRAL_MYOCARDITIS	0.385871	0.997487	1.14868
184	BIOCARTA_RELA_PATHWAY	0.447393	0.997487	1.17223
185	BIOCARTA_NO1_PATHWAY	0.935207	0.997752	1.0108
186	BIOCARTA_CSK_PATHWAY	0.954275	0.997752	0.98141
187	BIOCARTA_SRCRPTP_PATHWAY	0.263598	0.997487	0.695333
188	BIOCARTA_AMI_PATHWAY	0.363158	0.997487	1.23765
189	BIOCARTA_GRANULOCYTES_PATHWAY	0.511137	0.997487	1.24984
190	BIOCARTA_LYM_PATHWAY	0.113165	0.997487	1.7758
191	BIOCARTA_ARAP_PATHWAY	0.223269	0.997487	1.21966
192	BIOCARTA_AGR_PATHWAY	0.896451	0.997487	1.01398
193	BIOCARTA_AKAP95_PATHWAY	0.197796	0.997487	0.735706
194	BIOCARTA_AKT_PATHWAY	0.804115	0.997487	0.973041
195	BIOCARTA_ALK_PATHWAY	0.556878	0.997487	0.937109
196	BIOCARTA_AT1R_PATHWAY	0.530703	0.997487	0.942267
197	BIOCARTA_ACE2_PATHWAY	0.982363	0.997752	1.00496
198	BIOCARTA_ASBCELL_PATHWAY	0.391681	0.997487	1.53144
199	BIOCARTA_DNAFRAGMENT_PATHWAY	0.196552	0.997487	0.770358
200	BIOCARTA_CHEMICAL_PATHWAY	0.168742	0.997487	1.19458
201	BIOCARTA_SPPA_PATHWAY	0.729035	0.997487	1.08036
202	BIOCARTA_ATM_PATHWAY	0.239744	0.997487	1.17252
203	BIOCARTA_AGPCR_PATHWAY	0.560379	0.997487	0.908638
204	BIOCARTA_BCELLSURVIVAL_PATHWAY	0.812683	0.997487	1.03055
205	BIOCARTA_BLYMPHOCYTE_PATHWAY	0.819239	0.997487	1.14894
206	BIOCARTA_BCR_PATHWAY	0.74941	0.997487	0.955562
207	BIOCARTA_BIOPEPTIDES_PATHWAY	0.675035	0.997487	0.952152
208	BIOCARTA_RANKL_PATHWAY	0.834131	0.997487	0.971966
209	BIOCARTA_CDMAC_PATHWAY	0.740647	0.997487	0.942669
210	BIOCARTA_CARM_ER_PATHWAY	0.0238685	0.997487	0.764563
211	BIOCARTA_CASPASE_PATHWAY	0.481301	0.997487	1.15341
212	BIOCARTA_CBL_PATHWAY	0.133108	0.997487	1.51803
213	BIOCARTA_CCR3_PATHWAY	0.643673	0.997487	0.934021
214	BIOCARTA_CD40_PATHWAY	0.836955	0.997487	1.05467
215	BIOCARTA_MCM_PATHWAY	0.488352	0.997487	0.797096
216	BIOCARTA_G1_PATHWAY	0.86828	0.997487	1.0244
217	BIOCARTA_G2_PATHWAY	0.626419	0.997487	0.888644
218	BIOCARTA_CELL2CELL_PATHWAY	0.156069	0.997487	1.27715
219	BIOCARTA_LAIR_PATHWAY	0.371277	0.997487	1.31631
220	BIOCARTA_CERAMIDE_PATHWAY	0.0861664	0.997487	0.855226
221	BIOCARTA_TID_PATHWAY	0.357195	0.997487	0.848314
222	BIOCARTA_CLASSIC_PATHWAY	0.092089	0.997487	1.82271
223	BIOCARTA_COMP_PATHWAY	0.0548448	0.997487	1.65851
224	BIOCARTA_VDR_PATHWAY	0.363732	0.997487	0.887527
225	BIOCARTA_HDAC_PATHWAY	0.417541	0.997487	0.898635
226	BIOCARTA_GCR_PATHWAY	0.943085	0.997752	0.991042
227	BIOCARTA_CTCF_PATHWAY	0.90974	0.997487	1.01596
228	BIOCARTA_CTL_PATHWAY	0.745657	0.997487	1.27642
229	BIOCARTA_CXCR4_PATHWAY	0.868829	0.997487	1.0248
230	BIOCARTA_CELLCYCLE_PATHWAY	0.862857	0.997487	0.967536
231	BIOCARTA_CFTR_PATHWAY	0.155144	0.997487	0.801512
232	BIOCARTA_CYTOKINE_PATHWAY	0.475428	0.997487	0.896224
233	BIOCARTA_INFLAM_PATHWAY	0.986614	0.997752	1.00309
234	BIOCARTA_D4GDI_PATHWAY	0.426247	0.997487	1.24879
235	BIOCARTA_DC_PATHWAY	0.29373	0.997487	1.43099
236	BIOCARTA_MTA3_PATHWAY	0.202685	0.997487	1.20806
237	BIOCARTA_SKP2E2F_PATHWAY	0.288228	0.997487	0.789162
238	BIOCARTA_CALCINEURIN_PATHWAY	0.794338	0.997487	1.04751
239	BIOCARTA_EGF_PATHWAY	0.900169	0.997487	0.987053
240	BIOCARTA_NDKDYNAMIN_PATHWAY	0.705908	0.997487	0.935392
241	BIOCARTA_EPO_PATHWAY	0.34269	0.997487	0.892381
242	BIOCARTA_ECM_PATHWAY	0.415245	0.997487	0.90024
243	BIOCARTA_ERK_PATHWAY	0.236803	0.997487	0.892131
244	BIOCARTA_ERYTH_PATHWAY	0.766635	0.997487	1.08145
245	BIOCARTA_EPONFKB_PATHWAY	0.838493	0.997487	1.04894
246	BIOCARTA_EIF_PATHWAY	0.853374	0.997487	0.972796
247	BIOCARTA_EXTRINSIC_PATHWAY	0.417445	0.997487	1.50711
248	BIOCARTA_FAS_PATHWAY	0.966477	0.997752	0.995125
249	BIOCARTA_FCER1_PATHWAY	0.298746	0.997487	0.885194
250	BIOCARTA_FIBRINOLYSIS_PATHWAY	0.0978856	0.997487	2.21592
251	BIOCARTA_FMLP_PATHWAY	0.386225	0.997487	0.895366
252	BIOCARTA_GABA_PATHWAY	0.23717	0.997487	0.807837
253	BIOCARTA_GATA3_PATHWAY	0.0991597	0.997487	0.805514
254	BIOCARTA_SET_PATHWAY	0.992152	0.997752	0.996587
255	BIOCARTA_GH_PATHWAY	0.162389	0.997487	0.838659
256	BIOCARTA_AHSP_PATHWAY	0.97218	0.997752	1.00716
257	BIOCARTA_HIVNEF_PATHWAY	0.932347	0.997752	1.00846
258	BIOCARTA_MPR_PATHWAY	0.0791844	0.997487	0.70961
259	BIOCARTA_HCMV_PATHWAY	0.219422	0.997487	0.862197
260	BIOCARTA_P53HYPOXIA_PATHWAY	0.00377381	0.997487	1.42848
261	BIOCARTA_HIF_PATHWAY	0.939224	0.997752	1.01275
262	BIOCARTA_IGF1_PATHWAY	0.0786909	0.997487	0.828253
263	BIOCARTA_IL17_PATHWAY	0.410796	0.997487	1.61333
264	BIOCARTA_IL2_PATHWAY	0.986835	0.997752	1.00219
265	BIOCARTA_IL3_PATHWAY	0.524273	0.997487	0.914917
266	BIOCARTA_IL4_PATHWAY	0.908129	0.997487	1.01938
267	BIOCARTA_IL5_PATHWAY	0.683082	0.997487	1.1615
268	BIOCARTA_IL6_PATHWAY	0.716426	0.997487	0.953957
269	BIOCARTA_IL10_PATHWAY	0.315171	0.997487	1.28056
270	BIOCARTA_IL12_PATHWAY	0.392116	0.997487	1.59165
271	BIOCARTA_IL2RB_PATHWAY	0.871613	0.997487	0.978992
272	BIOCARTA_IL7_PATHWAY	0.973592	0.997752	1.00693
273	BIOCARTA_GSK3_PATHWAY	0.158089	0.997487	0.827553
274	BIOCARTA_DEATH_PATHWAY	0.746877	0.997487	0.965023
275	BIOCARTA_RACCYCD_PATHWAY	0.122276	0.997487	0.834306
276	BIOCARTA_GLEEVEC_PATHWAY	0.329801	0.997487	0.914455
277	BIOCARTA_INSULIN_PATHWAY	0.178605	0.997487	0.866442
278	BIOCARTA_INTEGRIN_PATHWAY	0.993716	0.997752	1.00083
279	BIOCARTA_INTRINSIC_PATHWAY	0.131527	0.997487	1.30006
280	BIOCARTA_KERATINOCYTE_PATHWAY	0.173369	0.997487	0.856689
281	BIOCARTA_TCRA_PATHWAY	0.498342	0.997487	5.55514
282	BIOCARTA_LECTIN_PATHWAY	0.0425507	0.997487	1.78551
283	BIOCARTA_PYK2_PATHWAY	0.627578	0.997487	0.957141
284	BIOCARTA_EGFR_SMRTE_PATHWAY	0.851397	0.997487	1.0288
285	BIOCARTA_MAPK_PATHWAY	0.118519	0.997487	0.881959
286	BIOCARTA_MCALPAIN_PATHWAY	0.351328	0.997487	0.891597
287	BIOCARTA_PPARA_PATHWAY	0.710924	0.997487	0.967998
288	BIOCARTA_ETS_PATHWAY	0.639233	0.997487	0.934434
289	BIOCARTA_MTOR_PATHWAY	0.012782	0.997487	0.765059
290	BIOCARTA_IGF1R_PATHWAY	0.0160286	0.997487	0.770484
291	BIOCARTA_PITX2_PATHWAY	0.323462	0.997487	0.875413
292	BIOCARTA_NGF_PATHWAY	0.545194	0.997487	0.93344
293	BIOCARTA_VIP_PATHWAY	0.865823	0.997487	0.977007
294	BIOCARTA_NFAT_PATHWAY	0.0728145	0.997487	0.845243
295	BIOCARTA_NTHI_PATHWAY	0.652297	0.997487	0.930898
296	BIOCARTA_NFKB_PATHWAY	0.838944	0.997487	1.03727
297	BIOCARTA_NOS1_PATHWAY	0.608342	0.997487	0.920258
298	BIOCARTA_NO2IL12_PATHWAY	0.506143	0.997487	2.21091
299	BIOCARTA_NUCLEARRS_PATHWAY	0.912178	0.997487	1.01238
300	BIOCARTA_ARENRF2_PATHWAY	0.366644	0.997487	1.15905
301	BIOCARTA_P38MAPK_PATHWAY	0.595474	0.997487	0.954668
302	BIOCARTA_P53_PATHWAY	0.41994	0.997487	1.1376
303	BIOCARTA_PDGF_PATHWAY	0.719033	0.997487	0.96458
304	BIOCARTA_CCR5_PATHWAY	0.135932	0.997487	1.50643
305	BIOCARTA_PTDINS_PATHWAY	0.385775	0.997487	0.900113
306	BIOCARTA_PLCE_PATHWAY	0.398202	0.997487	0.84717
307	BIOCARTA_EDG1_PATHWAY	0.937962	0.997752	0.988002
308	BIOCARTA_CDK5_PATHWAY	0.312803	0.997487	0.841247
309	BIOCARTA_MYOSIN_PATHWAY	0.134847	0.997487	0.763375
310	BIOCARTA_PLATELETAPP_PATHWAY	0.140734	0.997487	1.35532
311	BIOCARTA_PS1_PATHWAY	0.849309	0.997487	1.03421
312	BIOCARTA_AKAPCENTROSOME_PATHWAY	0.403845	0.997487	0.872991
313	BIOCARTA_PTEN_PATHWAY	0.960133	0.997752	0.99466
314	BIOCARTA_RAB_PATHWAY	0.287146	0.997487	1.2187
315	BIOCARTA_RAC1_PATHWAY	0.0860641	0.997487	0.806059
316	BIOCARTA_RAS_PATHWAY	0.0215212	0.997487	0.761153
317	BIOCARTA_NKCELLS_PATHWAY	0.608929	0.997487	0.894623
318	BIOCARTA_RB_PATHWAY	0.825237	0.997487	0.931731
319	BIOCARTA_BAD_PATHWAY	0.0737846	0.997487	0.822386
320	BIOCARTA_CK1_PATHWAY	0.523457	0.997487	0.89506
321	BIOCARTA_EIF4_PATHWAY	0.155963	0.997487	0.868641
322	BIOCARTA_STEM_PATHWAY	0.674927	0.997487	1.11096
323	BIOCARTA_P27_PATHWAY	0.564803	0.997487	0.899377
324	BIOCARTA_PGC1A_PATHWAY	0.510859	0.997487	0.88798
325	BIOCARTA_PML_PATHWAY	0.431175	0.997487	0.883167
326	BIOCARTA_DREAM_PATHWAY	0.151006	0.997487	0.799226
327	BIOCARTA_LEPTIN_PATHWAY	0.226038	0.997487	1.25041
328	BIOCARTA_RHO_PATHWAY	0.746118	0.997487	1.04022
329	BIOCARTA_AKAP13_PATHWAY	0.585436	0.997487	0.920313
330	BIOCARTA_ATRBRCA_PATHWAY	0.999487	0.999701	1.00012
331	BIOCARTA_CARDIACEGF_PATHWAY	0.489947	0.997487	1.14027
332	BIOCARTA_HER2_PATHWAY	0.203445	0.997487	0.868958
333	BIOCARTA_ERK5_PATHWAY	0.102084	0.997487	0.782202
334	BIOCARTA_MAL_PATHWAY	0.393674	0.997487	0.893545
335	BIOCARTA_MEF2D_PATHWAY	0.753794	0.997487	0.954519
336	BIOCARTA_MITOCHONDRIA_PATHWAY	0.985945	0.997752	1.00232
337	BIOCARTA_ACH_PATHWAY	0.988038	0.997752	1.00239
338	BIOCARTA_RANMS_PATHWAY	0.446246	0.997487	0.747852
339	BIOCARTA_BARR_MAPK_PATHWAY	0.517268	0.997487	0.900351
340	BIOCARTA_TOB1_PATHWAY	0.79365	0.997487	1.07228
341	BIOCARTA_BARRESTIN_SRC_PATHWAY	0.487698	0.997487	0.886975
342	BIOCARTA_NKT_PATHWAY	0.375058	0.997487	1.48491
343	BIOCARTA_IL1R_PATHWAY	0.780227	0.997487	1.04285
344	BIOCARTA_MET_PATHWAY	0.91973	0.997487	0.990933
345	BIOCARTA_GPCR_PATHWAY	0.541109	0.997487	0.926651
346	BIOCARTA_IGF1MTOR_PATHWAY	0.0974393	0.997487	0.802644
347	BIOCARTA_SHH_PATHWAY	0.853145	0.997487	1.02491
348	BIOCARTA_PTC1_PATHWAY	0.760295	0.997487	0.886969
349	BIOCARTA_SPRY_PATHWAY	0.527691	0.997487	0.917077
350	BIOCARTA_BARRESTIN_PATHWAY	0.917368	0.997487	1.02295
351	BIOCARTA_STATHMIN_PATHWAY	0.213198	0.997487	0.781819
352	BIOCARTA_HSP27_PATHWAY	0.673734	0.997487	0.943889
353	BIOCARTA_TCR_PATHWAY	0.756137	0.997487	0.94962
354	BIOCARTA_TCYTOTOXIC_PATHWAY	0.32221	0.997487	4.21636
355	BIOCARTA_THELPER_PATHWAY	0.33142	0.997487	3.95568
356	BIOCARTA_TALL1_PATHWAY	0.364443	0.997487	1.21779
357	BIOCARTA_TEL_PATHWAY	0.639519	0.997487	0.938516
358	BIOCARTA_TGFB_PATHWAY	0.905651	0.997487	0.983835
359	BIOCARTA_TH1TH2_PATHWAY	0.787086	0.997487	1.11733
360	BIOCARTA_41BB_PATHWAY	0.933536	0.997752	0.987639
361	BIOCARTA_CTLA4_PATHWAY	0.873056	0.997487	0.920956
362	BIOCARTA_LONGEVITY_PATHWAY	0.448573	0.997487	0.900057
363	BIOCARTA_PAR1_PATHWAY	0.37981	0.997487	0.848735
364	BIOCARTA_STRESS_PATHWAY	0.959834	0.997752	0.993584
365	BIOCARTA_TNFR1_PATHWAY	0.326046	0.997487	0.905805
366	BIOCARTA_TNFR2_PATHWAY	0.399772	0.997487	0.833813
367	BIOCARTA_TOLL_PATHWAY	0.868132	0.997487	0.980309
368	BIOCARTA_TPO_PATHWAY	0.89493	0.997487	1.01637
369	BIOCARTA_CREB_PATHWAY	0.246566	0.997487	0.870927
370	BIOCARTA_CARM1_PATHWAY	0.276876	0.997487	0.844806
371	BIOCARTA_TFF_PATHWAY	0.775334	0.997487	0.970886
372	BIOCARTA_TRKA_PATHWAY	0.834637	0.997487	1.03251
373	BIOCARTA_ARF_PATHWAY	0.42028	0.997487	1.1211
374	BIOCARTA_UCALPAIN_PATHWAY	0.77058	0.997487	0.95987
375	BIOCARTA_VEGF_PATHWAY	0.974008	0.997752	1.00308
376	BIOCARTA_VITCB_PATHWAY	0.424516	0.997487	0.86908
377	BIOCARTA_WNT_PATHWAY	0.0783758	0.997487	0.811552
378	BIOCARTA_ACTINY_PATHWAY	0.286809	0.997487	1.20547
379	SA_B_CELL_RECEPTOR_COMPLEXES	0.108362	0.997487	0.846582
380	SIG_CD40PATHWAYMAP	0.722983	0.997487	0.960629
381	SIG_PIP3_SIGNALING_IN_CARDIAC_MYOCTES	0.661736	0.997487	0.970056
382	SA_CASPASE_CASCADE	0.920316	0.997487	1.018
383	SIG_CHEMOTAXIS	0.772651	0.997487	0.973328
384	SIG_IL4RECEPTOR_IN_B_LYPHOCYTES	0.787328	0.997487	0.972948
385	WNT_SIGNALING	0.980725	0.997752	1.00156
386	SIG_REGULATION_OF_THE_ACTIN_CYTOSKELETON_BY_RHO_GTPASES	0.937993	0.997752	1.00862
387	SA_G1_AND_S_PHASES	0.634809	0.997487	1.10826
388	SIG_INSULIN_RECEPTOR_PATHWAY_IN_CARDIAC_MYOCYTES	0.913959	0.997487	0.992521
389	SIG_PIP3_SIGNALING_IN_B_LYMPHOCYTES	0.653806	0.997487	0.949731
390	SIG_BCR_SIGNALING_PATHWAY	0.540571	0.997487	0.917846
391	SA_MMP_CYTOKINE_CONNECTION	0.889954	0.997487	1.03913
392	SA_PROGRAMMED_CELL_DEATH	0.454231	0.997487	1.11033
393	SA_PTEN_PATHWAY	0.569616	0.997487	1.07595
394	SA_REG_CASCADE_OF_CYCLIN_EXPR	0.719449	0.997487	0.883062
395	SA_TRKA_RECEPTOR	0.893614	0.997487	0.98063
396	PID_FANCONI_PATHWAY	0.36577	0.997487	0.850964
397	PID_SMAD2_3NUCLEAR_PATHWAY	0.988919	0.997752	1.00106
398	PID_FCER1_PATHWAY	0.920921	0.997487	0.986733
399	PID_ENDOTHELIN_PATHWAY	0.702878	0.997487	1.03651
400	PID_BCR_5PATHWAY	0.580904	0.997487	0.92354
401	PID_PRL_SIGNALING_EVENTS_PATHWAY	0.843552	0.997487	0.972344
402	PID_RHOA_PATHWAY	0.858896	0.997487	0.984423
403	PID_ERBB4_PATHWAY	0.0704478	0.997487	0.857422
404	PID_AURORA_B_PATHWAY	0.807499	0.997487	1.06731
405	PID_LYSOPHOSPHOLIPID_PATHWAY	0.490024	0.997487	0.939199
406	PID_INSULIN_PATHWAY	0.490651	0.997487	0.943431
407	PID_NOTCH_PATHWAY	0.410305	0.997487	0.926455
408	PID_INTEGRIN1_PATHWAY	0.311125	0.997487	1.26813
409	PID_P73PATHWAY	0.657713	0.997487	1.03772
410	PID_P38_MKK3_6PATHWAY	0.844876	0.997487	0.979768
411	PID_GMCSF_PATHWAY	0.818122	0.997487	0.970638
412	PID_WNT_NONCANONICAL_PATHWAY	0.680413	0.997487	0.958174
413	PID_NFKAPPAB_ATYPICAL_PATHWAY	0.701573	0.997487	1.05793
414	PID_IL4_2PATHWAY	0.871019	0.997487	1.02019
415	PID_HDAC_CLASSII_PATHWAY	0.0532981	0.997487	0.828071
416	PID_BETA_CATENIN_DEG_PATHWAY	0.462528	0.997487	0.914207
417	PID_HDAC_CLASSIII_PATHWAY	0.737586	0.997487	1.03411
418	PID_GLYPICAN_1PATHWAY	0.681043	0.997487	1.08603
419	PID_TCR_PATHWAY	0.877664	0.997487	1.04288
420	PID_IL27_PATHWAY	0.771368	0.997487	1.05817
421	PID_NFKAPPAB_CANONICAL_PATHWAY	0.189163	0.997487	1.25204
422	PID_E2F_PATHWAY	0.929318	0.997752	1.01101
423	PID_ER_NONGENOMIC_PATHWAY	0.742559	0.997487	0.965134
424	PID_DNA_PK_PATHWAY	0.384527	0.997487	1.14836
425	PID_HIF2PATHWAY	0.838588	0.997487	0.979479
426	PID_CD40_PATHWAY	0.573459	0.997487	1.08441
427	PID_ATR_PATHWAY	0.773081	0.997487	0.934162
428	PID_INTEGRIN_CS_PATHWAY	0.88737	0.997487	1.02617
429	PID_MET_PATHWAY	0.411903	0.997487	0.944198
430	PID_PTP1B_PATHWAY	0.82928	0.997487	1.03004
431	PID_INTEGRIN3_PATHWAY	0.437507	0.997487	1.19115
432	PID_IL12_2PATHWAY	0.344251	0.997487	1.29455
433	PID_S1P_S1P3_PATHWAY	0.400275	0.997487	0.905754
434	PID_LPA4_PATHWAY	0.884145	0.997487	0.975351
435	PID_AR_PATHWAY	0.714257	0.997487	1.03053
436	PID_NFAT_TFPATHWAY	0.629646	0.997487	1.09003
437	PID_EPHB_FWD_PATHWAY	0.693855	0.997487	0.964703
438	PID_AVB3_OPN_PATHWAY	0.903325	0.997487	1.01551
439	PID_S1P_S1P4_PATHWAY	0.442397	0.997487	0.846916
440	PID_FRA_PATHWAY	0.959421	0.997752	1.00727
441	PID_MYC_ACTIV_PATHWAY	0.852141	0.997487	1.02185
442	PID_ARF6_TRAFFICKING_PATHWAY	0.91695	0.997487	0.990177
443	PID_RHOA_REG_PATHWAY	0.56641	0.997487	0.936269
444	PID_REELIN_PATHWAY	0.0502158	0.997487	0.833269
445	PID_PS1_PATHWAY	0.228567	0.997487	0.903924
446	PID_ILK_PATHWAY	0.587405	0.997487	1.05939
447	PID_NECTIN_PATHWAY	0.170867	0.997487	0.860702
448	PID_P38_ALPHA_BETA_PATHWAY	0.95293	0.997752	1.00649
449	PID_WNT_SIGNALING_PATHWAY	0.205508	0.997487	1.26211
450	PID_TRAIL_PATHWAY	0.177505	0.997487	0.850565
451	PID_CDC42_PATHWAY	0.0893642	0.997487	0.887615
452	PID_RET_PATHWAY	0.245188	0.997487	0.90244
453	PID_CDC42_REG_PATHWAY	0.277761	0.997487	0.899757
454	PID_ATM_PATHWAY	0.893742	0.997487	1.02204
455	PID_ARF6_PATHWAY	0.159275	0.997487	1.16284
456	PID_LKB1_PATHWAY	0.0899988	0.997487	0.84199
457	PID_CD8_TCR_PATHWAY	0.919015	0.997487	1.03111
458	PID_WNT_CANONICAL_PATHWAY	0.880074	0.997487	1.01702
459	PID_TCPTP_PATHWAY	0.730022	0.997487	1.0381
460	PID_ANGIOPOIETIN_RECEPTOR_PATHWAY	0.85541	0.997487	0.978462
461	PID_FAS_PATHWAY	0.351759	0.997487	0.896071
462	PID_CIRCADIAN_PATHWAY	0.456292	0.997487	0.891748
463	PID_TXA2PATHWAY	0.923431	0.997752	0.985983
464	PID_SHP2_PATHWAY	0.320636	0.997487	0.893948
465	PID_HDAC_CLASSI_PATHWAY	0.51222	0.997487	0.946402
466	PID_S1P_S1P1_PATHWAY	0.509425	0.997487	0.902779
467	PID_TELOMERASE_PATHWAY	0.185658	0.997487	0.893385
468	PID_HNF3B_PATHWAY	0.643232	0.997487	0.947624
469	PID_NETRIN_PATHWAY	0.103801	0.997487	0.852567
470	PID_IL1_PATHWAY	0.885077	0.997487	1.01656
471	PID_NFAT_3PATHWAY	0.917793	0.997487	0.992646
472	PID_REG_GR_PATHWAY	0.547958	0.997487	1.04812
473	PID_CONE_PATHWAY	0.805135	0.997487	1.02567
474	PID_INTEGRIN_A9B1_PATHWAY	0.209489	0.997487	1.24436
475	PID_ERB_GENOMIC_PATHWAY	0.358278	0.997487	1.10956
476	PID_ARF6_DOWNSTREAM_PATHWAY	0.596164	0.997487	0.918064
477	PID_MTOR_4PATHWAY	0.0643289	0.997487	0.868872
478	PID_IL2_1PATHWAY	0.861098	0.997487	1.01974
479	PID_CXCR4_PATHWAY	0.66933	0.997487	0.950686
480	PID_IGF1_PATHWAY	0.162311	0.997487	0.814982
481	PID_ERBB1_RECEPTOR_PROXIMAL_PATHWAY	0.643142	0.997487	0.950837
482	PID_TNF_PATHWAY	0.458374	0.997487	0.919781
483	PID_PLK1_PATHWAY	0.185321	0.997487	0.754222
484	PID_TCR_RAS_PATHWAY	0.935211	0.997752	0.98337
485	PID_IL5_PATHWAY	0.516655	0.997487	0.902102
486	PID_FOXO_PATHWAY	0.946915	0.997752	1.0062
487	PID_THROMBIN_PAR4_PATHWAY	0.57827	0.997487	0.916628
488	PID_MYC_PATHWAY	0.929727	0.997752	1.01063
489	PID_RANBP2_PATHWAY	0.399733	0.997487	0.85521
490	PID_PI3KCI_PATHWAY	0.82559	0.997487	0.968765
491	PID_AJDISS_2PATHWAY	0.472206	0.997487	0.939045
492	PID_IL2_PI3K_PATHWAY	0.370215	0.997487	0.924066
493	PID_CERAMIDE_PATHWAY	0.156208	0.997487	0.892189
494	PID_P53_DOWNSTREAM_PATHWAY	0.339915	0.997487	1.06518
495	PID_AR_TF_PATHWAY	0.705151	0.997487	1.03011
496	PID_P75_NTR_PATHWAY	0.371259	0.997487	1.07038
497	PID_S1P_META_PATHWAY	0.437385	0.997487	0.903917
498	PID_ECADHERIN_NASCENT_AJ_PATHWAY	0.645098	0.997487	0.96409
499	PID_INTEGRIN4_PATHWAY	0.873614	0.997487	0.951869
500	PID_AMB2_NEUTROPHILS_PATHWAY	0.442017	0.997487	1.13578
501	PID_AVB3_INTEGRIN_PATHWAY	0.629849	0.997487	1.07834
502	PID_IFNG_PATHWAY	0.711662	0.997487	0.952797
503	PID_RXR_VDR_PATHWAY	0.176813	0.997487	0.856255
504	PID_LIS1_PATHWAY	0.74858	0.997487	0.968649
505	PID_ERBB1_DOWNSTREAM_PATHWAY	0.136174	0.997487	0.914003
506	PID_SYNDECAN_4_PATHWAY	0.159756	0.997487	1.26169
507	PID_ATF2_PATHWAY	0.703232	0.997487	1.04788
508	PID_AP1_PATHWAY	0.901536	0.997487	1.01485
509	PID_INTEGRIN2_PATHWAY	0.40816	0.997487	1.207
510	PID_UPA_UPAR_PATHWAY	0.0678179	0.997487	1.4388
511	PID_ERBB2_ERBB3_PATHWAY	0.38117	0.997487	0.938095
512	PID_FOXM1_PATHWAY	0.725897	0.997487	0.933056
513	PID_EPHA_FWDPATHWAY	0.691561	0.997487	0.959978
514	PID_HIF1A_PATHWAY	0.0416316	0.997487	1.5079
515	PID_BMP_PATHWAY	0.884152	0.997487	0.984536
516	PID_IL3_PATHWAY	0.194313	0.997487	0.878519
517	PID_IL6_7_PATHWAY	0.445095	0.997487	1.1155
518	PID_ECADHERIN_KERATINOCYTE_PATHWAY	0.401802	0.997487	1.10888
519	PID_ALK1_PATHWAY	0.198222	0.997487	1.22974
520	PID_PDGFRB_PATHWAY	0.333315	0.997487	0.930716
521	PID_TRKR_PATHWAY	0.785826	0.997487	0.979588
522	PID_TCR_JNK_PATHWAY	0.592993	0.997487	1.12498
523	PID_NEPHRIN_NEPH1_PATHWAY	0.0438179	0.997487	0.837016
524	PID_CMYB_PATHWAY	0.541468	0.997487	1.05091
525	PID_IL23_PATHWAY	0.976093	0.997752	1.00687
526	PID_HIV_NEF_PATHWAY	0.803702	0.997487	0.969084
527	PID_SYNDECAN_1_PATHWAY	0.163869	0.997487	1.36171
528	PID_P38_MK2_PATHWAY	0.374885	0.997487	0.885189
529	PID_ERA_GENOMIC_PATHWAY	0.711505	0.997487	0.974398
530	PID_ERBB_NETWORK_PATHWAY	0.759323	0.997487	0.949751
531	PID_ALK2_PATHWAY	0.959326	0.997752	1.01049
532	PID_RHODOPSIN_PATHWAY	0.742087	0.997487	0.961369
533	PID_PDGFRA_PATHWAY	0.663779	0.997487	1.05553
534	PID_RETINOIC_ACID_PATHWAY	0.954545	0.997752	1.0054
535	PID_IL8_CXCR2_PATHWAY	0.773202	0.997487	0.957332
536	PID_HEDGEHOG_2PATHWAY	0.451062	0.997487	1.1253
537	PID_INTEGRIN5_PATHWAY	0.339871	0.997487	1.42871
538	PID_AR_NONGENOMIC_PATHWAY	0.246373	0.997487	0.882292
539	PID_ERBB1_INTERNALIZATION_PATHWAY	0.328587	0.997487	0.919363
540	PID_HEDGEHOG_GLI_PATHWAY	0.387706	0.997487	0.931214
541	PID_CASPASE_PATHWAY	0.439606	0.997487	1.06529
542	PID_CXCR3_PATHWAY	0.414761	0.997487	0.902619
543	PID_BETA_CATENIN_NUC_PATHWAY	0.298934	0.997487	1.08639
544	PID_VEGFR1_PATHWAY	0.928322	0.997752	1.01246
545	PID_SMAD2_3PATHWAY	0.440739	0.997487	0.917262
546	PID_P38_ALPHA_BETA_DOWNSTREAM_PATHWAY	0.35853	0.997487	1.07884
547	PID_KIT_PATHWAY	0.512664	0.997487	0.938581
548	PID_ECADHERIN_STABILIZATION_PATHWAY	0.965626	0.997752	1.00413
549	PID_EPO_PATHWAY	0.458303	0.997487	0.91644
550	PID_IL2_STAT5_PATHWAY	0.771333	0.997487	0.958872
551	PID_TCR_CALCIUM_PATHWAY	0.641081	0.997487	1.09345
552	PID_DELTA_NP63_PATHWAY	0.442579	0.997487	1.09559
553	PID_VEGFR1_2_PATHWAY	0.455552	0.997487	0.943099
554	PID_THROMBIN_PAR1_PATHWAY	0.299267	0.997487	0.881436
555	PID_A6B1_A6B4_INTEGRIN_PATHWAY	0.842483	0.997487	0.979517
556	PID_SYNDECAN_2_PATHWAY	0.385066	0.997487	1.1117
557	PID_RAC1_REG_PATHWAY	0.281464	0.997487	0.89149
558	PID_AURORA_A_PATHWAY	0.979911	0.997752	1.00497
559	PID_ARF_3PATHWAY	0.867198	0.997487	0.972401
560	PID_INSULIN_GLUCOSE_PATHWAY	0.694564	0.997487	0.960063
561	PID_PI3KCI_AKT_PATHWAY	0.898679	0.997487	1.01244
562	PID_SYNDECAN_3_PATHWAY	0.410598	0.997487	1.13182
563	PID_IL8_CXCR1_PATHWAY	0.909874	0.997487	0.980062
564	PID_MYC_REPRESS_PATHWAY	0.50469	0.997487	1.06154
565	PID_HIF1_TFPATHWAY	0.704063	0.997487	1.04145
566	PID_TAP63_PATHWAY	0.876519	0.997487	1.01733
567	PID_EPHRINB_REV_PATHWAY	0.651617	0.997487	1.07181
568	PID_BARD1_PATHWAY	0.726749	0.997487	0.938895
569	PID_P53_REGULATION_PATHWAY	0.523407	0.997487	1.06551
570	PID_TOLL_ENDOGENOUS_PATHWAY	0.66745	0.997487	1.09265
571	PID_NCADHERIN_PATHWAY	0.118158	0.997487	0.84623
572	PID_ANTHRAX_PATHWAY	0.919533	0.997487	1.01757
573	PID_S1P_S1P2_PATHWAY	0.328953	0.997487	0.884969
574	PID_RAS_PATHWAY	0.805704	0.997487	0.971381
575	PID_MAPK_TRK_PATHWAY	0.0890778	0.997487	0.859607
576	PID_PI3K_PLC_TRK_PATHWAY	0.658589	0.997487	0.963232
577	PID_CD8_TCR_DOWNSTREAM_PATHWAY	0.913707	0.997487	1.02187
578	PID_EPHA2_FWD_PATHWAY	0.620967	0.997487	0.933076
579	PID_LYMPH_ANGIOGENESIS_PATHWAY	0.615971	0.997487	1.06586
580	PID_ALPHA_SYNUCLEIN_PATHWAY	0.843166	0.997487	0.968011
581	PID_FGF_PATHWAY	0.808174	0.997487	1.02325
582	PID_INTEGRIN_A4B1_PATHWAY	0.318198	0.997487	1.13206
583	PID_RAC1_PATHWAY	0.9077	0.997487	1.01096
584	PID_RB_1PATHWAY	0.779941	0.997487	1.02342
585	PID_FAK_PATHWAY	0.620018	0.997487	0.954454
586	PID_HNF3A_PATHWAY	0.359199	0.997487	0.916753
587	PID_TGFBR_PATHWAY	0.64025	0.997487	0.960204
588	PID_HES_HEY_PATHWAY	0.525599	0.997487	1.06002
589	PID_IL12_STAT4_PATHWAY	0.544808	0.997487	1.19448
590	REACTOME_GLYCOGEN_BREAKDOWN_GLYCOGENOLYSIS	0.753557	0.997487	1.05587
591	REACTOME_TRANSLATION	0.839189	0.997487	1.03573
592	REACTOME_INHIBITION_OF_THE_PROTEOLYTIC_ACTIVITY_OF_APC_C_REQUIRED_FOR_THE_ONSET_OF_ANAPHASE_BY_MITOTIC_SPINDLE_CHECKPOINT_COMPONENTS	0.388311	0.997487	0.887107
593	REACTOME_PYRUVATE_METABOLISM_AND_CITRIC_ACID_TCA_CYCLE	0.672673	0.997487	1.0422
594	REACTOME_APOPTOTIC_CLEAVAGE_OF_CELLULAR_PROTEINS	0.87524	0.997487	1.01692
595	REACTOME_ACTIVATION_OF_THE_PRE_REPLICATIVE_COMPLEX	0.75217	0.997487	0.910528
596	REACTOME_PROCESSING_OF_INTRONLESS_PRE_MRNAS	0.425686	0.997487	1.14569
597	REACTOME_GAP_JUNCTION_DEGRADATION	0.45808	0.997487	1.11026
598	REACTOME_BASE_EXCISION_REPAIR	0.805588	0.997487	1.04738
599	REACTOME_BILE_ACID_AND_BILE_SALT_METABOLISM	0.235748	0.997487	1.13377
600	REACTOME_SYNTHESIS_OF_BILE_ACIDS_AND_BILE_SALTS_VIA_7ALPHA_HYDROXYCHOLESTEROL	0.0373633	0.997487	1.32851
601	REACTOME_RECYCLING_OF_BILE_ACIDS_AND_SALTS	0.917458	0.997487	0.985254
602	REACTOME_SIGNALING_BY_RHO_GTPASES	0.85537	0.997487	0.989122
603	REACTOME_SIGNALING_BY_WNT	0.509465	0.997487	1.02891
604	REACTOME_METABOLISM_OF_NON_CODING_RNA	0.744405	0.997487	1.06788
605	REACTOME_SYNTHESIS_OF_BILE_ACIDS_AND_BILE_SALTS_VIA_24_HYDROXYCHOLESTEROL	0.0591821	0.997487	1.71554
606	REACTOME_SYNTHESIS_OF_BILE_ACIDS_AND_BILE_SALTS	0.0871707	0.997487	1.22368
607	REACTOME_ANDROGEN_BIOSYNTHESIS	0.569544	0.997487	1.13938
608	REACTOME_INSULIN_RECEPTOR_RECYCLING	0.887146	0.997487	0.976108
609	REACTOME_NEF_MEDIATED_DOWNREGULATION_OF_MHC_CLASS_I_COMPLEX_CELL_SURFACE_EXPRESSION	0.530071	0.997487	0.911534
610	REACTOME_SIGNALING_BY_SCF_KIT	0.477232	0.997487	0.913014
611	REACTOME_DEVELOPMENTAL_BIOLOGY	0.929044	0.997752	1.00335
612	REACTOME_CROSS_PRESENTATION_OF_SOLUBLE_EXOGENOUS_ANTIGENS_ENDOSOMES	0.878754	0.997487	1.03197
613	REACTOME_SIGNALING_BY_NODAL	0.802818	0.997487	0.960567
614	REACTOME_DAG_AND_IP3_SIGNALING	0.0568644	0.997487	0.819897
615	REACTOME_SPRY_REGULATION_OF_FGF_SIGNALING	0.61475	0.997487	0.944158
616	REACTOME_ANTIGEN_PROCESSING_CROSS_PRESENTATION	0.776908	0.997487	1.04911
617	REACTOME_GROWTH_HORMONE_RECEPTOR_SIGNALING	0.866012	0.997487	0.973049
618	REACTOME_CELL_CELL_COMMUNICATION	0.525362	0.997487	0.949362
619	REACTOME_TETRAHYDROBIOPTERIN_BH4_SYNTHESIS_RECYCLING_SALVAGE_AND_REGULATION	0.27103	0.997487	1.28229
620	REACTOME_MEIOSIS	0.662661	0.997487	0.952659
621	REACTOME_G0_AND_EARLY_G1	0.607847	0.997487	1.16018
622	REACTOME_REGULATION_OF_KIT_SIGNALING	0.677261	0.997487	0.912027
623	REACTOME_NEF_MEDIATES_DOWN_MODULATION_OF_CELL_SURFACE_RECEPTORS_BY_RECRUITING_THEM_TO_CLATHRIN_ADAPTERS	0.944691	0.997752	0.989443
624	REACTOME_IMMUNOREGULATORY_INTERACTIONS_BETWEEN_A_LYMPHOID_AND_A_NON_LYMPHOID_CELL	0.303131	0.997487	1.27543
625	REACTOME_VITAMIN_B5_PANTOTHENATE_METABOLISM	0.496385	0.997487	1.09934
626	REACTOME_METABOLISM_OF_VITAMINS_AND_COFACTORS	0.0062122	0.997487	1.15543
627	REACTOME_TRANS_GOLGI_NETWORK_VESICLE_BUDDING	0.843888	0.997487	1.01448
628	REACTOME_RESOLUTION_OF_AP_SITES_VIA_THE_MULTIPLE_NUCLEOTIDE_PATCH_REPLACEMENT_PATHWAY	0.57378	0.997487	1.15436
629	REACTOME_CELL_CYCLE	0.708792	0.997487	0.949996
630	REACTOME_SIGNALING_BY_ERBB4	0.515995	0.997487	0.96087
631	REACTOME_ORC1_REMOVAL_FROM_CHROMATIN	0.942457	0.997752	0.986651
632	REACTOME_O_LINKED_GLYCOSYLATION_OF_MUCINS	0.904319	0.997487	0.98747
633	REACTOME_SULFUR_AMINO_ACID_METABOLISM	0.478575	0.997487	1.10123
634	REACTOME_ANTIVIRAL_MECHANISM_BY_IFN_STIMULATED_GENES	0.363002	0.997487	1.13096
635	REACTOME_PROLACTIN_RECEPTOR_SIGNALING	0.107294	0.997487	0.805869
636	REACTOME_SIGNALING_BY_ERBB2	0.794976	0.997487	1.01915
637	REACTOME_SPHINGOLIPID_DE_NOVO_BIOSYNTHESIS	0.498799	0.997487	0.935791
638	REACTOME_TERMINATION_OF_O_GLYCAN_BIOSYNTHESIS	0.307483	0.997487	0.832248
639	REACTOME_DEFENSINS	0.971025	0.997752	1.0038
640	REACTOME_GRB2_EVENTS_IN_ERBB2_SIGNALING	0.873277	0.997487	1.02696
641	REACTOME_SIGNALING_BY_EGFR_IN_CANCER	0.567831	0.997487	1.07345
642	REACTOME_BETA_DEFENSINS	0.942273	0.997752	1.00862
643	REACTOME_SRP_DEPENDENT_COTRANSLATIONAL_PROTEIN_TARGETING_TO_MEMBRANE	0.983421	0.997752	0.994469
644	REACTOME_SHC1_EVENTS_IN_ERBB4_SIGNALING	0.629136	0.997487	1.08941
645	REACTOME_PI3K_EVENTS_IN_ERBB2_SIGNALING	0.232474	0.997487	0.843564
646	REACTOME_NUCLEAR_SIGNALING_BY_ERBB4	0.862431	0.997487	1.01525
647	REACTOME_GLYCOSPHINGOLIPID_METABOLISM	0.0260027	0.997487	1.25767
648	REACTOME_DEGRADATION_OF_THE_EXTRACELLULAR_MATRIX	0.203639	0.997487	1.24372
649	REACTOME_MITOCHONDRIAL_PROTEIN_IMPORT	0.544165	0.997487	1.1018
650	REACTOME_SIGNALING_BY_HIPPO	0.72286	0.997487	1.04357
651	REACTOME_ACTIVATED_NOTCH1_TRANSMITS_SIGNAL_TO_THE_NUCLEUS	0.996128	0.998164	0.99954
652	REACTOME_TRAFFICKING_AND_PROCESSING_OF_ENDOSOMAL_TLR	0.266562	0.997487	1.53412
653	REACTOME_SIGNALING_BY_NOTCH4	0.841969	0.997487	0.98035
654	REACTOME_DOWNSTREAM_SIGNALING_EVENTS_OF_B_CELL_RECEPTOR_BCR	0.864748	0.997487	0.977243
655	REACTOME_ACTIVATION_OF_NF_KAPPAB_IN_B_CELLS	0.877936	0.997487	0.97753
656	REACTOME_YAP1_AND_WWTR1_TAZ_STIMULATED_GENE_EXPRESSION	0.917277	0.997487	1.0136
657	REACTOME_SIGNALING_BY_NOTCH2	0.947287	0.997752	1.00662
658	REACTOME_PRE_NOTCH_EXPRESSION_AND_PROCESSING	0.263621	0.997487	0.907552
659	REACTOME_SIGNALING_BY_THE_B_CELL_RECEPTOR_BCR	0.880702	0.997487	0.98036
660	REACTOME_EXTRACELLULAR_MATRIX_ORGANIZATION	0.241986	0.997487	1.20425
661	REACTOME_NOTCH1_INTRACELLULAR_DOMAIN_REGULATES_TRANSCRIPTION	0.528433	0.997487	0.950269
662	REACTOME_PRE_NOTCH_PROCESSING_IN_GOLGI	0.701414	0.997487	0.952216
663	REACTOME_SIGNALING_BY_NOTCH1	0.496779	0.997487	0.950945
664	REACTOME_SIGNALING_BY_NOTCH3	0.745157	0.997487	0.973247
665	REACTOME_TRIGLYCERIDE_BIOSYNTHESIS	0.10231	0.997487	1.45904
666	REACTOME_INSULIN_RECEPTOR_SIGNALLING_CASCADE	0.468976	0.997487	0.929973
667	REACTOME_PROLONGED_ERK_ACTIVATION_EVENTS	0.656768	0.997487	0.939896
668	REACTOME_SIGNALLING_TO_RAS	0.691456	0.997487	1.05228
669	REACTOME_SIGNALING_BY_BMP	0.662465	0.997487	1.05785
670	REACTOME_CELL_SURFACE_INTERACTIONS_AT_THE_VASCULAR_WALL	0.664632	0.997487	1.04997
671	REACTOME_SIGNALLING_TO_ERKS	0.695664	0.997487	1.03916
672	REACTOME_P38MAPK_EVENTS	0.93658	0.997752	1.01376
673	REACTOME_ACYL_CHAIN_REMODELLING_OF_PI	0.458944	0.997487	1.15388
674	REACTOME_TGF_BETA_RECEPTOR_SIGNALING_IN_EMT_EPITHELIAL_TO_MESENCHYMAL_TRANSITION	0.356699	0.997487	0.92093
675	REACTOME_DOWNREGULATION_OF_TGF_BETA_RECEPTOR_SIGNALING	0.24029	0.997487	0.895985
676	REACTOME_COLLAGEN_FORMATION	0.291139	0.997487	1.26549
677	REACTOME_SIGNALING_BY_FGFR_IN_DISEASE	0.511097	0.997487	0.948877
678	REACTOME_HS_GAG_DEGRADATION	0.507172	0.997487	1.11282
679	REACTOME_SYNTHESIS_OF_PIPS_AT_THE_EARLY_ENDOSOME_MEMBRANE	0.867032	0.997487	0.974688
680	REACTOME_ACYL_CHAIN_REMODELLING_OF_PC	0.621765	0.997487	1.0759
681	REACTOME_SYNTHESIS_OF_PIPS_AT_THE_GOLGI_MEMBRANE	0.512584	0.997487	0.910691
682	REACTOME_TGF_BETA_RECEPTOR_SIGNALING_ACTIVATES_SMADS	0.315137	0.997487	0.918559
683	REACTOME_PHOSPHOLIPID_METABOLISM	0.779467	0.997487	0.98613
684	REACTOME_CS_DS_DEGRADATION	0.0419086	0.997487	1.42734
685	REACTOME_SYNTHESIS_OF_PA	0.733133	0.997487	1.04206
686	REACTOME_SYNTHESIS_OF_PIPS_AT_THE_LATE_ENDOSOME_MEMBRANE	0.938414	0.997752	0.985552
687	REACTOME_SYNTHESIS_OF_PE	0.617346	0.997487	0.913958
688	REACTOME_GASTRIN_CREB_SIGNALLING_PATHWAY_VIA_PKC_AND_MAPK	0.572211	0.997487	0.915946
689	REACTOME_CHONDROITIN_SULFATE_BIOSYNTHESIS	0.764661	0.997487	1.05499
690	REACTOME_HYALURONAN_UPTAKE_AND_DEGRADATION	0.176222	0.997487	1.26545
691	REACTOME_SYNTHESIS_OF_PIPS_AT_THE_PLASMA_MEMBRANE	0.475018	0.997487	0.94642
692	REACTOME_THE_ACTIVATION_OF_ARYLSULFATASES	0.00717739	0.997487	1.75737
693	REACTOME_HYALURONAN_METABOLISM	0.156243	0.997487	1.25633
694	REACTOME_KERATAN_SULFATE_BIOSYNTHESIS	0.124141	0.997487	1.29548
695	REACTOME_REVERSIBLE_HYDRATION_OF_CARBON_DIOXIDE	0.17624	0.997487	0.726367
696	REACTOME_PI_METABOLISM	0.701423	0.997487	0.976074
697	REACTOME_ABACAVIR_TRANSPORT_AND_METABOLISM	0.547479	0.997487	1.14084
698	REACTOME_CHONDROITIN_SULFATE_DERMATAN_SULFATE_METABOLISM	0.64936	0.997487	1.06757
699	REACTOME_SYNTHESIS_OF_PC	0.650819	0.997487	1.04521
700	REACTOME_HS_GAG_BIOSYNTHESIS	0.667154	0.997487	0.940465
701	REACTOME_KERATAN_SULFATE_KERATIN_METABOLISM	0.0464511	0.997487	1.36415
702	REACTOME_KERATAN_SULFATE_DEGRADATION	0.0599977	0.997487	2.05279
703	REACTOME_HEPARAN_SULFATE_HEPARIN_HS_GAG_METABOLISM	0.640033	0.997487	1.05442
704	REACTOME_GLYCOSAMINOGLYCAN_METABOLISM	0.295508	0.997487	1.11453
705	REACTOME_ACYL_CHAIN_REMODELLING_OF_PG	0.0472324	0.997487	1.49647
706	REACTOME_ACYL_CHAIN_REMODELLING_OF_PE	0.509575	0.997487	1.11113
707	REACTOME_ACYL_CHAIN_REMODELLING_OF_PS	0.276637	0.997487	1.20293
708	REACTOME_MHC_CLASS_II_ANTIGEN_PRESENTATION	0.363649	0.997487	1.09319
709	REACTOME_GLYCEROPHOSPHOLIPID_BIOSYNTHESIS	0.950482	0.997752	1.00398
710	REACTOME_A_TETRASACCHARIDE_LINKER_SEQUENCE_IS_REQUIRED_FOR_GAG_SYNTHESIS	0.963735	0.997752	0.992207
711	REACTOME_CDK_MEDIATED_PHOSPHORYLATION_AND_REMOVAL_OF_CDC6	0.977024	0.997752	1.00458
712	REACTOME_PLATELET_ADHESION_TO_EXPOSED_COLLAGEN	0.21004	0.997487	1.28375
713	REACTOME_MICRORNA_MIRNA_BIOGENESIS	0.489081	0.997487	1.10049
714	REACTOME_NUCLEAR_EVENTS_KINASE_AND_TRANSCRIPTION_FACTOR_ACTIVATION	0.134229	0.997487	0.840667
715	REACTOME_RETROGRADE_NEUROTROPHIN_SIGNALLING	0.844465	0.997487	1.03665
716	REACTOME_ERKS_ARE_INACTIVATED	0.417357	0.997487	0.878421
717	REACTOME_NEGATIVE_REGULATION_OF_THE_PI3K_AKT_NETWORK	0.760047	0.997487	1.02373
718	REACTOME_EGFR_DOWNREGULATION	0.741577	0.997487	0.965733
719	REACTOME_PROCESSING_OF_CAPPED_INTRON_CONTAINING_PRE_MRNA	0.695362	0.997487	0.96148
720	REACTOME_PECAM1_INTERACTIONS	0.725176	0.997487	0.92267
721	REACTOME_TCR_SIGNALING	0.926229	0.997752	1.0136
722	REACTOME_REGULATION_OF_PYRUVATE_DEHYDROGENASE_PDH_COMPLEX	0.497715	0.997487	0.912887
723	REACTOME_DOWNSTREAM_TCR_SIGNALING	0.977275	0.997752	1.00412
724	REACTOME_BASIGIN_INTERACTIONS	0.818292	0.997487	0.975368
725	REACTOME_AKT_PHOSPHORYLATES_TARGETS_IN_THE_CYTOSOL	0.639988	0.997487	1.08859
726	REACTOME_GAB1_SIGNALOSOME	0.0479449	0.997487	0.696044
727	REACTOME_SHC1_EVENTS_IN_EGFR_SIGNALING	0.935955	0.997752	1.01643
728	REACTOME_ACTIVATION_OF_THE_MRNA_UPON_BINDING_OF_THE_CAP_BINDING_COMPLEX_AND_EIFS_AND_SUBSEQUENT_BINDING_TO_43S	0.995223	0.997893	0.998423
729	REACTOME_PHOSPHORYLATION_OF_CD3_AND_TCR_ZETA_CHAINS	0.567436	0.997487	1.59438
730	REACTOME_GLUTAMATE_NEUROTRANSMITTER_RELEASE_CYCLE	0.0375427	0.997487	0.654216
731	REACTOME_TRANSLOCATION_OF_ZAP_70_TO_IMMUNOLOGICAL_SYNAPSE	0.4633	0.997487	2.45543
732	REACTOME_TIE2_SIGNALING	0.333336	0.997487	0.888719
733	REACTOME_GENERATION_OF_SECOND_MESSENGER_MOLECULES	0.494393	0.997487	1.32051
734	REACTOME_GENERIC_TRANSCRIPTION_PATHWAY	0.685016	0.997487	0.983817
735	REACTOME_TRANSPORT_OF_MATURE_TRANSCRIPT_TO_CYTOPLASM	0.858283	0.997487	0.979145
736	REACTOME_METABOLISM_OF_AMINO_ACIDS_AND_DERIVATIVES	0.675721	0.997487	1.04549
737	REACTOME_FATTY_ACYL_COA_BIOSYNTHESIS	0.798422	0.997487	0.974746
738	REACTOME_P75NTR_RECRUITS_SIGNALLING_COMPLEXES	0.935457	0.997752	1.01174
739	REACTOME_BIOLOGICAL_OXIDATIONS	0.0204381	0.997487	1.18971
740	REACTOME_REGULATED_PROTEOLYSIS_OF_P75NTR	0.220294	0.997487	1.28072
741	REACTOME_TRANSMISSION_ACROSS_CHEMICAL_SYNAPSES	0.329044	0.997487	0.93401
742	REACTOME_CASPASE_MEDIATED_CLEAVAGE_OF_CYTOSKELETAL_PROTEINS	0.539977	0.997487	1.09547
743	REACTOME_XENOBIOTICS	0.903167	0.997487	0.983524
744	REACTOME_INTEGRIN_CELL_SURFACE_INTERACTIONS	0.274909	0.997487	1.22558
745	REACTOME_CYTOCHROME_P450_ARRANGED_BY_SUBSTRATE_TYPE	0.0223545	0.997487	1.2538
746	REACTOME_APOPTOTIC_CLEAVAGE_OF_CELL_ADHESION_PROTEINS	0.616802	0.997487	1.11906
747	REACTOME_NRAGE_SIGNALS_DEATH_THROUGH_JNK	0.63396	0.997487	0.959177
748	REACTOME_SLBP_DEPENDENT_PROCESSING_OF_REPLICATION_DEPENDENT_HISTONE_PRE_MRNAS	0.178823	0.997487	0.708813
749	REACTOME_NRIF_SIGNALS_CELL_DEATH_FROM_THE_NUCLEUS	0.715829	0.997487	1.04682
750	REACTOME_REGULATION_OF_APOPTOSIS	0.825304	0.997487	1.03999
751	REACTOME_NEURONAL_SYSTEM	0.214489	0.997487	0.920886
752	REACTOME_REGULATION_OF_BETA_CELL_DEVELOPMENT	0.297927	0.997487	0.919524
753	REACTOME_CELL_DEATH_SIGNALLING_VIA_NRAGE_NRIF_AND_NADE	0.660293	0.997487	0.972101
754	REACTOME_NEUROTRANSMITTER_RELEASE_CYCLE	0.0997308	0.997487	0.799867
755	REACTOME_P75_NTR_RECEPTOR_MEDIATED_SIGNALLING	0.396779	0.997487	0.955153
756	REACTOME_AMINO_ACID_TRANSPORT_ACROSS_THE_PLASMA_MEMBRANE	0.492136	0.997487	0.91377
757	REACTOME_ENDOGENOUS_STEROLS	0.0858798	0.997487	1.27297
758	REACTOME_REGULATION_OF_GENE_EXPRESSION_IN_BETA_CELLS	0.638854	0.997487	0.943925
759	REACTOME_GLYCOLYSIS	0.715219	0.997487	1.04384
760	REACTOME_PROCESSIVE_SYNTHESIS_ON_THE_LAGGING_STRAND	0.52311	0.997487	0.820967
761	REACTOME_MRNA_CAPPING	0.795457	0.997487	1.03756
762	REACTOME_MITOCHONDRIAL_FATTY_ACID_BETA_OXIDATION	0.30592	0.997487	1.178
763	REACTOME_SIGNALING_BY_GPCR	0.560771	0.997487	0.977829
764	REACTOME_PEPTIDE_LIGAND_BINDING_RECEPTORS	0.686364	0.997487	1.03924
765	REACTOME_METABOLISM_OF_POLYAMINES	0.73109	0.997487	1.06675
766	REACTOME_NOTCH_HLH_TRANSCRIPTION_PATHWAY	0.132237	0.997487	0.832652
767	REACTOME_INTEGRATION_OF_ENERGY_METABOLISM	0.241585	0.997487	0.901331
768	REACTOME_CELL_CYCLE_MITOTIC	0.767449	0.997487	0.958865
769	REACTOME_GLUCONEOGENESIS	0.883649	0.997487	1.0242
770	REACTOME_DOPAMINE_NEUROTRANSMITTER_RELEASE_CYCLE	0.131501	0.997487	0.629008
771	REACTOME_OPIOID_SIGNALLING	0.266857	0.997487	0.910061
772	REACTOME_MITOCHONDRIAL_TRNA_AMINOACYLATION	0.628128	0.997487	0.904012
773	REACTOME_CA_DEPENDENT_EVENTS	0.108125	0.997487	0.845673
774	REACTOME_ACETYLCHOLINE_NEUROTRANSMITTER_RELEASE_CYCLE	0.005602	0.997487	0.448578
775	REACTOME_ADENYLATE_CYCLASE_ACTIVATING_PATHWAY	0.643384	0.997487	0.913262
776	REACTOME_ADENYLATE_CYCLASE_INHIBITORY_PATHWAY	0.598877	0.997487	0.91766
777	REACTOME_DARPP_32_EVENTS	0.733192	0.997487	0.95613
778	REACTOME_CHEMOKINE_RECEPTORS_BIND_CHEMOKINES	0.456886	0.997487	1.28901
779	REACTOME_CELL_CYCLE_CHECKPOINTS	0.825639	0.997487	0.963501
780	REACTOME_P130CAS_LINKAGE_TO_MAPK_SIGNALING_FOR_INTEGRINS	0.555492	0.997487	1.13684
781	REACTOME_NOREPINEPHRINE_NEUROTRANSMITTER_RELEASE_CYCLE	0.140486	0.997487	0.6796
782	REACTOME_PEPTIDE_HORMONE_BIOSYNTHESIS	0.322669	0.997487	1.34196
783	REACTOME_G_PROTEIN_ACTIVATION	0.814461	0.997487	0.96083
784	REACTOME_ACETYLCHOLINE_BINDING_AND_DOWNSTREAM_EVENTS	0.467212	0.997487	1.14845
785	REACTOME_ABC_FAMILY_PROTEINS_MEDIATED_TRANSPORT	0.879348	0.997487	0.984677
786	REACTOME_TRNA_AMINOACYLATION	0.726472	0.997487	0.936692
787	REACTOME_OLFACTORY_SIGNALING_PATHWAY	0.102517	0.997487	0.92831
788	REACTOME_PKA_MEDIATED_PHOSPHORYLATION_OF_CREB	0.0669158	0.997487	0.806693
789	REACTOME_RECRUITMENT_OF_NUMA_TO_MITOTIC_CENTROSOMES	0.50613	0.997487	0.927081
790	REACTOME_NUCLEAR_RECEPTOR_TRANSCRIPTION_PATHWAY	0.167059	0.997487	0.890863
791	REACTOME_G1_PHASE	0.53267	0.997487	1.06764
792	REACTOME_GLUCAGON_SIGNALING_IN_METABOLIC_REGULATION	0.0569741	0.997487	0.819716
793	REACTOME_SIGNALING_BY_PDGF	0.204389	0.997487	1.18028
794	REACTOME_ASSOCIATION_OF_TRIC_CCT_WITH_TARGET_PROTEINS_DURING_BIOSYNTHESIS	0.867302	0.997487	0.981545
795	REACTOME_PREFOLDIN_MEDIATED_TRANSFER_OF_SUBSTRATE_TO_CCT_TRIC	0.470633	0.997487	1.18123
796	REACTOME_HORMONE_LIGAND_BINDING_RECEPTORS	0.180418	0.997487	1.27606
797	REACTOME_GPVI_MEDIATED_ACTIVATION_CASCADE	0.678476	0.997487	0.944057
798	REACTOME_PROTEIN_FOLDING	0.290909	0.997487	1.09949
799	REACTOME_FORMATION_OF_TUBULIN_FOLDING_INTERMEDIATES_BY_CCT_TRIC	0.977561	0.997752	0.992771
800	REACTOME_PEROXISOMAL_LIPID_METABOLISM	0.328086	0.997487	1.19688
801	REACTOME_POST_CHAPERONIN_TUBULIN_FOLDING_PATHWAY	0.139704	0.997487	1.38127
802	REACTOME_STRIATED_MUSCLE_CONTRACTION	0.491012	0.997487	1.11192
803	REACTOME_METABOLISM_OF_NUCLEOTIDES	0.345392	0.997487	1.09365
804	REACTOME_AMINE_LIGAND_BINDING_RECEPTORS	0.821405	0.997487	0.979296
805	REACTOME_DOWNSTREAM_SIGNAL_TRANSDUCTION	0.680341	0.997487	0.958286
806	REACTOME_MUSCLE_CONTRACTION	0.685519	0.997487	1.03503
807	REACTOME_SEROTONIN_RECEPTORS	0.632128	0.997487	0.922695
808	REACTOME_MRNA_SPLICING	0.631753	0.997487	0.953909
809	REACTOME_MRNA_SPLICING_MINOR_PATHWAY	0.94606	0.997752	0.991638
810	REACTOME_PROCESSING_OF_CAPPED_INTRONLESS_PRE_MRNA	0.953187	0.997752	0.990504
811	REACTOME_PURINE_RIBONUCLEOSIDE_MONOPHOSPHATE_BIOSYNTHESIS	0.607207	0.997487	1.12895
812	REACTOME_CITRIC_ACID_CYCLE_TCA_CYCLE	0.415303	0.997487	1.15062
813	REACTOME_NUCLEOTIDE_EXCISION_REPAIR	0.649508	0.997487	1.05021
814	REACTOME_AXON_GUIDANCE	0.641031	0.997487	1.02616
815	REACTOME_G_ALPHA_Q_SIGNALLING_EVENTS	0.867373	0.997487	1.0119
816	REACTOME_P2Y_RECEPTORS	0.373619	0.997487	1.30235
817	REACTOME_NCAM1_INTERACTIONS	0.395313	0.997487	1.14897
818	REACTOME_CLASS_C_3_METABOTROPIC_GLUTAMATE_PHEROMONE_RECEPTORS	0.387683	0.997487	0.916432
819	REACTOME_REGULATION_OF_INSULIN_SECRETION	0.0854256	0.997487	0.829314
820	REACTOME_NCAM_SIGNALING_FOR_NEURITE_OUT_GROWTH	0.451751	0.997487	1.09773
821	REACTOME_NUCLEOTIDE_LIKE_PURINERGIC_RECEPTORS	0.212383	0.997487	1.40245
822	REACTOME_EICOSANOID_LIGAND_BINDING_RECEPTORS	0.356163	0.997487	1.27879
823	REACTOME_CLASS_B_2_SECRETIN_FAMILY_RECEPTORS	0.903943	0.997487	0.990355
824	REACTOME_GLUCAGON_TYPE_LIGAND_RECEPTORS	0.457436	0.997487	0.917446
825	REACTOME_FANCONI_ANEMIA_PATHWAY	0.208779	0.997487	0.842684
826	REACTOME_TRAFFICKING_OF_GLUR2_CONTAINING_AMPA_RECEPTORS	0.76329	0.997487	1.04723
827	REACTOME_SLC_MEDIATED_TRANSMEMBRANE_TRANSPORT	0.289339	0.997487	1.05358
828	REACTOME_CD28_CO_STIMULATION	0.0889231	0.997487	0.825648
829	REACTOME_SYNTHESIS_SECRETION_AND_DEACYLATION_OF_GHRELIN	0.890976	0.997487	0.966755
830	REACTOME_ADHERENS_JUNCTIONS_INTERACTIONS	0.908522	0.997487	1.01568
831	REACTOME_CRMPS_IN_SEMA3A_SIGNALING	0.510767	0.997487	1.16979
832	REACTOME_OTHER_SEMAPHORIN_INTERACTIONS	0.366901	0.997487	1.18889
833	REACTOME_PURINE_SALVAGE	0.830805	0.997487	1.04793
834	REACTOME_G_ALPHA_I_SIGNALLING_EVENTS	0.633307	0.997487	1.03152
835	REACTOME_SEMA3A_PAK_DEPENDENT_AXON_REPULSION	0.659721	0.997487	1.07792
836	REACTOME_CD28_DEPENDENT_VAV1_PATHWAY	0.665547	0.997487	0.884078
837	REACTOME_SEMA4D_IN_SEMAPHORIN_SIGNALING	0.381336	0.997487	0.898865
838	REACTOME_SEMAPHORIN_INTERACTIONS	0.737969	0.997487	1.03337
839	REACTOME_SEMA4D_INDUCED_CELL_MIGRATION_AND_GROWTH_CONE_COLLAPSE	0.255095	0.997487	0.866503
840	REACTOME_SEMA3A_PLEXIN_REPULSION_SIGNALING_BY_INHIBITING_INTEGRIN_ADHESION	0.572813	0.997487	0.884026
841	REACTOME_LYSOSOME_VESICLE_BIOGENESIS	0.750953	0.997487	1.03032
842	REACTOME_SPHINGOLIPID_METABOLISM	0.182319	0.997487	1.10972
843	REACTOME_G_ALPHA_S_SIGNALLING_EVENTS	0.203833	0.997487	0.947762
844	REACTOME_CELL_CELL_JUNCTION_ORGANIZATION	0.969774	0.997752	1.00331
845	REACTOME_G_ALPHA_Z_SIGNALLING_EVENTS	0.723186	0.997487	1.0451
846	REACTOME_COSTIMULATION_BY_THE_CD28_FAMILY	0.748863	0.997487	0.948343
847	REACTOME_CD28_DEPENDENT_PI3K_AKT_SIGNALING	0.14266	0.997487	0.832366
848	REACTOME_TIGHT_JUNCTION_INTERACTIONS	0.682136	0.997487	0.954722
849	REACTOME_TRANSPORT_OF_INORGANIC_CATIONS_ANIONS_AND_AMINO_ACIDS_OLIGOPEPTIDES	0.970908	0.997752	0.997432
850	REACTOME_GOLGI_ASSOCIATED_VESICLE_BIOGENESIS	0.970961	0.997752	0.996877
851	REACTOME_CTLA4_INHIBITORY_SIGNALING	0.990184	0.997752	1.00178
852	REACTOME_BRANCHED_CHAIN_AMINO_ACID_CATABOLISM	0.525279	0.997487	1.14427
853	REACTOME_FORMATION_OF_FIBRIN_CLOT_CLOTTING_CASCADE	0.107769	0.997487	1.24182
854	REACTOME_DEADENYLATION_OF_MRNA	0.297515	0.997487	0.868908
855	REACTOME_MRNA_DECAY_BY_5_TO_3_EXORIBONUCLEASE	0.517365	0.997487	0.900266
856	REACTOME_SIGNAL_AMPLIFICATION	0.852888	0.997487	1.02876
857	REACTOME_ZINC_TRANSPORTERS	0.333035	0.997487	1.20373
858	REACTOME_METAL_ION_SLC_TRANSPORTERS	0.237043	0.997487	1.17364
859	REACTOME_SMOOTH_MUSCLE_CONTRACTION	0.263746	0.997487	1.22444
860	REACTOME_MRNA_DECAY_BY_3_TO_5_EXORIBONUCLEASE	0.660126	0.997487	0.929238
861	REACTOME_DEADENYLATION_DEPENDENT_MRNA_DECAY	0.325907	0.997487	0.898549
862	REACTOME_THROMBOXANE_SIGNALLING_THROUGH_TP_RECEPTOR	0.916633	0.997487	0.983735
863	REACTOME_CELL_EXTRACELLULAR_MATRIX_INTERACTIONS	0.515148	0.997487	1.13046
864	REACTOME_CELL_JUNCTION_ORGANIZATION	0.956189	0.997752	0.99394
865	REACTOME_PYRUVATE_METABOLISM	0.605353	0.997487	0.946776
866	REACTOME_PURINE_CATABOLISM	0.279504	0.997487	0.873014
867	REACTOME_METABOLISM_OF_RNA	0.909945	0.997487	0.988622
868	REACTOME_MITOTIC_G1_G1_S_PHASES	0.959536	0.997752	1.00855
869	REACTOME_REGULATION_OF_MITOTIC_CELL_CYCLE	0.656059	0.997487	0.923865
870	REACTOME_TAK1_ACTIVATES_NFKB_BY_PHOSPHORYLATION_AND_ACTIVATION_OF_IKKS_COMPLEX	0.667814	0.997487	1.0463
871	REACTOME_MYOGENESIS	0.665976	0.997487	1.05472
872	REACTOME_ACTIVATION_OF_KAINATE_RECEPTORS_UPON_GLUTAMATE_BINDING	0.507369	0.997487	1.10387
873	REACTOME_IONOTROPIC_ACTIVITY_OF_KAINATE_RECEPTORS	0.516875	0.997487	1.16411
874	REACTOME_MAPK_TARGETS_NUCLEAR_EVENTS_MEDIATED_BY_MAP_KINASES	0.37533	0.997487	0.917072
875	REACTOME_GPCR_LIGAND_BINDING	0.459748	0.997487	1.04978
876	REACTOME_JNK_C_JUN_KINASES_PHOSPHORYLATION_AND_ACTIVATION_MEDIATED_BY_ACTIVATED_HUMAN_TAK1	0.393318	0.997487	1.10251
877	REACTOME_THROMBIN_SIGNALLING_THROUGH_PROTEINASE_ACTIVATED_RECEPTORS_PARS	0.806703	0.997487	1.03376
878	REACTOME_ENERGY_DEPENDENT_REGULATION_OF_MTOR_BY_LKB1_AMPK	0.877174	0.997487	1.01308
879	REACTOME_MITOTIC_G2_G2_M_PHASES	0.771596	0.997487	0.966728
880	REACTOME_ACTIVATED_TAK1_MEDIATES_P38_MAPK_ACTIVATION	0.245337	0.997487	1.17001
881	REACTOME_DNA_REPAIR	0.995672	0.998013	0.999401
882	REACTOME_EFFECTS_OF_PIP2_HYDROLYSIS	0.231952	0.997487	0.858649
883	REACTOME_POST_TRANSLATIONAL_PROTEIN_MODIFICATION	0.79925	0.997487	1.00832
884	REACTOME_CHROMOSOME_MAINTENANCE	0.934408	0.997752	1.0254
885	REACTOME_L1CAM_INTERACTIONS	0.166765	0.997487	1.13142
886	REACTOME_INTERACTION_BETWEEN_L1_AND_ANKYRINS	0.386766	0.997487	1.13971
887	REACTOME_SIGNAL_TRANSDUCTION_BY_L1	0.165946	0.997487	1.22402
888	REACTOME_TRANSPORT_OF_VITAMINS_NUCLEOSIDES_AND_RELATED_MOLECULES	0.0635862	0.997487	1.18543
889	REACTOME_ORGANIC_CATION_ANION_ZWITTERION_TRANSPORT	0.9548	0.997752	0.991534
890	REACTOME_DCC_MEDIATED_ATTRACTIVE_SIGNALING	0.462924	0.997487	0.90162
891	REACTOME_RECYCLING_PATHWAY_OF_L1	0.803619	0.997487	1.02756
892	REACTOME_SYNTHESIS_OF_SUBSTRATES_IN_N_GLYCAN_BIOSYTHESIS	0.628458	0.997487	1.05337
893	REACTOME_RESPIRATORY_ELECTRON_TRANSPORT	0.898621	0.997487	0.976604
894	REACTOME_ASPARAGINE_N_LINKED_GLYCOSYLATION	0.580887	0.997487	1.04056
895	REACTOME_ASSEMBLY_OF_THE_PRE_REPLICATIVE_COMPLEX	0.971025	0.997752	0.993273
896	REACTOME_BIOSYNTHESIS_OF_THE_N_GLYCAN_PRECURSOR_DOLICHOL_LIPID_LINKED_OLIGOSACCHARIDE_LLO_AND_TRANSFER_TO_A_NASCENT_PROTEIN	0.495767	0.997487	1.08016
897	REACTOME_CGMP_EFFECTS	0.522088	0.997487	1.13093
898	REACTOME_REGULATION_OF_SIGNALING_BY_CBL	0.114011	0.997487	0.812274
899	REACTOME_CALNEXIN_CALRETICULIN_CYCLE	0.646574	0.997487	0.946423
900	REACTOME_PASSIVE_TRANSPORT_BY_AQUAPORINS	0.858667	0.997487	0.942464
901	REACTOME_NITRIC_OXIDE_STIMULATES_GUANYLATE_CYCLASE	0.589462	0.997487	1.10049
902	REACTOME_PLATELET_HOMEOSTASIS	0.943052	0.997752	1.00577
903	REACTOME_N_GLYCAN_TRIMMING_IN_THE_ER_AND_CALNEXIN_CALRETICULIN_CYCLE	0.417375	0.997487	0.919038
904	REACTOME_PLATELET_SENSITIZATION_BY_LDL	0.471808	0.997487	1.10114
905	REACTOME_AQUAPORIN_MEDIATED_TRANSPORT	0.145292	0.997487	0.870252
906	REACTOME_RAP1_SIGNALLING	0.0203281	0.997487	0.727567
907	REACTOME_PLATELET_CALCIUM_HOMEOSTASIS	0.356558	0.997487	0.897344
908	REACTOME_PROSTACYCLIN_SIGNALLING_THROUGH_PROSTACYCLIN_RECEPTOR	0.920024	0.997487	1.01698
909	REACTOME_GABA_SYNTHESIS_RELEASE_REUPTAKE_AND_DEGRADATION	0.0916909	0.997487	0.629062
910	REACTOME_INCRETIN_SYNTHESIS_SECRETION_AND_INACTIVATION	0.688847	0.997487	0.948232
911	REACTOME_TRANSPORT_OF_ORGANIC_ANIONS	0.339577	0.997487	1.24289
912	REACTOME_IRAK1_RECRUITS_IKK_COMPLEX	0.0832272	0.997487	1.37504
913	REACTOME_TRAF6_MEDIATED_IRF7_ACTIVATION	0.670686	0.997487	1.05821
914	REACTOME_CIRCADIAN_CLOCK	0.491971	0.997487	0.941709
915	REACTOME_FACTORS_INVOLVED_IN_MEGAKARYOCYTE_DEVELOPMENT_AND_PLATELET_PRODUCTION	0.114485	0.997487	0.900323
916	REACTOME_REGULATION_OF_IFNG_SIGNALING	0.880609	0.997487	1.04919
917	REACTOME_REGULATION_OF_MRNA_STABILITY_BY_PROTEINS_THAT_BIND_AU_RICH_ELEMENTS	0.814747	0.997487	0.972709
918	REACTOME_TRAF3_DEPENDENT_IRF_ACTIVATION_PATHWAY	0.917052	0.997487	1.0288
919	REACTOME_GABA_B_RECEPTOR_ACTIVATION	0.525306	0.997487	0.92551
920	REACTOME_TRANSPORT_TO_THE_GOLGI_AND_SUBSEQUENT_MODIFICATION	0.558705	0.997487	1.04639
921	REACTOME_IRON_UPTAKE_AND_TRANSPORT	0.790925	0.997487	1.02265
922	REACTOME_INTERFERON_GAMMA_SIGNALING	0.538993	0.997487	1.13341
923	REACTOME_N_GLYCAN_ANTENNAE_ELONGATION	0.6848	0.997487	0.940454
924	REACTOME_TRAF6_MEDIATED_IRF7_ACTIVATION_IN_TLR7_8_OR_9_SIGNALING	0.0743566	0.997487	1.6034
925	REACTOME_ACTIVATION_OF_IRF3_IRF7_MEDIATED_BY_TBK1_IKK_EPSILON	0.935486	0.997752	0.988251
926	REACTOME_ION_TRANSPORT_BY_P_TYPE_ATPASES	0.966485	0.997752	1.00397
927	REACTOME_INTERFERON_ALPHA_BETA_SIGNALING	0.480177	0.997487	1.20517
928	REACTOME_ADVANCED_GLYCOSYLATION_ENDPRODUCT_RECEPTOR_SIGNALING	0.254826	0.997487	0.816866
929	REACTOME_GABA_RECEPTOR_ACTIVATION	0.113723	0.997487	0.851265
930	REACTOME_KINESINS	0.28092	0.997487	0.838152
931	REACTOME_N_GLYCAN_ANTENNAE_ELONGATION_IN_THE_MEDIAL_TRANS_GOLGI	0.937553	0.997752	0.991086
932	REACTOME_REGULATION_OF_IFNA_SIGNALING	0.840552	0.997487	0.970011
933	REACTOME_INTERFERON_SIGNALING	0.407784	0.997487	1.11447
934	REACTOME_TRANSFERRIN_ENDOCYTOSIS_AND_RECYCLING	0.660715	0.997487	0.94361
935	REACTOME_DSCAM_INTERACTIONS	0.44505	0.997487	1.18962
936	REACTOME_ION_CHANNEL_TRANSPORT	0.657175	0.997487	0.973631
937	REACTOME_IKK_COMPLEX_RECRUITMENT_MEDIATED_BY_RIP1	0.582679	0.997487	1.06391
938	REACTOME_FORMATION_OF_INCISION_COMPLEX_IN_GG_NER	0.736755	0.997487	0.963693
939	REACTOME_TRANSCRIPTIONAL_REGULATION_OF_WHITE_ADIPOCYTE_DIFFERENTIATION	0.347758	0.997487	1.07124
940	REACTOME_ENDOSOMAL_SORTING_COMPLEX_REQUIRED_FOR_TRANSPORT_ESCRT	0.905986	0.997487	1.01476
941	REACTOME_MEIOTIC_RECOMBINATION	0.689956	0.997487	0.932672
942	REACTOME_PLATELET_AGGREGATION_PLUG_FORMATION	0.756739	0.997487	1.03695
943	REACTOME_SIGNALING_BY_NOTCH	0.86562	0.997487	0.990692
944	REACTOME_LAGGING_STRAND_SYNTHESIS	0.797129	0.997487	0.919177
945	REACTOME_INHIBITION_OF_REPLICATION_INITIATION_OF_DAMAGED_DNA_BY_RB1_E2F1	0.67467	0.997487	0.916967
946	REACTOME_ETHANOL_OXIDATION	0.300826	0.997487	1.27695
947	REACTOME_SYNTHESIS_OF_VERY_LONG_CHAIN_FATTY_ACYL_COAS	0.854073	0.997487	0.975093
948	REACTOME_DNA_REPLICATION	0.800319	0.997487	0.953901
949	REACTOME_E2F_MEDIATED_REGULATION_OF_DNA_REPLICATION	0.282046	0.997487	0.792717
950	REACTOME_METABOLISM_OF_CARBOHYDRATES	0.0372151	0.997487	1.10873
951	REACTOME_SIGNALING_BY_INSULIN_RECEPTOR	0.574941	0.997487	0.949437
952	REACTOME_HEMOSTASIS	0.897612	0.997487	1.00757
953	REACTOME_HIV_INFECTION	0.956269	0.997752	1.00568
954	REACTOME_HIV_LIFE_CYCLE	0.83917	0.997487	0.979127
955	REACTOME_EARLY_PHASE_OF_HIV_LIFE_CYCLE	0.850708	0.997487	1.05845
956	REACTOME_HOST_INTERACTIONS_OF_HIV_FACTORS	0.773953	0.997487	1.03799
957	REACTOME_VIRAL_MESSENGER_RNA_SYNTHESIS	0.492214	0.997487	1.11905
958	REACTOME_INTERACTIONS_OF_VPR_WITH_HOST_CELLULAR_PROTEINS	0.518274	0.997487	1.13289
959	REACTOME_ACTIVATION_OF_ATR_IN_RESPONSE_TO_REPLICATION_STRESS	0.657292	0.997487	0.880544
960	REACTOME_UNWINDING_OF_DNA	0.617115	0.997487	0.693227
961	REACTOME_GLUCURONIDATION	0.51048	0.997487	1.35398
962	REACTOME_INNATE_IMMUNE_SYSTEM	0.38851	0.997487	1.07182
963	REACTOME_MITOTIC_PROMETAPHASE	0.628341	0.997487	0.929556
964	REACTOME_G1_S_SPECIFIC_TRANSCRIPTION	0.967143	0.997752	1.01344
965	REACTOME_SIGNALING_BY_TGF_BETA_RECEPTOR_COMPLEX	0.514084	0.997487	0.953866
966	REACTOME_PHOSPHORYLATION_OF_THE_APC_C	0.405219	0.997487	0.878626
967	REACTOME_CYTOSOLIC_SULFONATION_OF_SMALL_MOLECULES	0.46644	0.997487	1.09195
968	REACTOME_GLUTATHIONE_CONJUGATION	0.237961	0.997487	1.18653
969	REACTOME_COMPLEMENT_CASCADE	0.103385	0.997487	1.36555
970	REACTOME_MTORC1_MEDIATED_SIGNALLING	0.224112	0.997487	0.879769
971	REACTOME_ACTIVATION_OF_BH3_ONLY_PROTEINS	0.289877	0.997487	1.09718
972	REACTOME_GLUCOSE_METABOLISM	0.729405	0.997487	1.03942
973	REACTOME_VOLTAGE_GATED_POTASSIUM_CHANNELS	0.221081	0.997487	0.846387
974	REACTOME_ADAPTIVE_IMMUNE_SYSTEM	0.980122	0.997752	0.998172
975	REACTOME_NOD1_2_SIGNALING_PATHWAY	0.125742	0.997487	1.27004
976	REACTOME_CYTOKINE_SIGNALING_IN_IMMUNE_SYSTEM	0.608536	0.997487	1.04208
977	REACTOME_MEIOTIC_SYNAPSIS	0.805069	0.997487	0.971601
978	REACTOME_THE_NLRP3_INFLAMMASOME	0.617404	0.997487	1.07617
979	REACTOME_CLASS_I_MHC_MEDIATED_ANTIGEN_PROCESSING_PRESENTATION	0.294014	0.997487	0.946117
980	REACTOME_INFLAMMASOMES	0.802185	0.997487	1.03661
981	REACTOME_POTASSIUM_CHANNELS	0.047824	0.997487	0.848526
982	REACTOME_NUCLEOTIDE_BINDING_DOMAIN_LEUCINE_RICH_REPEAT_CONTAINING_RECEPTOR_NLR_SIGNALING_PATHWAYS	0.279602	0.997487	1.14775
983	REACTOME_TELOMERE_MAINTENANCE	0.988338	0.997752	1.00389
984	REACTOME_PLATELET_ACTIVATION_SIGNALING_AND_AGGREGATION	0.706983	0.997487	1.02935
985	REACTOME_CREATION_OF_C4_AND_C2_ACTIVATORS	0.138432	0.997487	1.5714
986	REACTOME_APC_CDC20_MEDIATED_DEGRADATION_OF_NEK2A	0.676402	0.997487	0.947123
987	REACTOME_INITIAL_TRIGGERING_OF_COMPLEMENT	0.0951327	0.997487	1.59459
988	REACTOME_EXTENSION_OF_TELOMERES	0.806447	0.997487	0.930316
989	REACTOME_G2_M_CHECKPOINTS	0.807872	0.997487	0.958559
990	REACTOME_G2_M_DNA_DAMAGE_CHECKPOINT	0.678525	0.997487	0.935601
991	REACTOME_S_PHASE	0.803336	0.997487	0.959662
992	REACTOME_TRYPTOPHAN_CATABOLISM	0.711059	0.997487	1.28131
993	REACTOME_DNA_STRAND_ELONGATION	0.706547	0.997487	0.864563
994	REACTOME_CHOLESTEROL_BIOSYNTHESIS	0.564811	0.997487	1.20616
995	REACTOME_FGFR2C_LIGAND_BINDING_AND_ACTIVATION	0.846392	0.997487	1.03834
996	REACTOME_METABOLISM_OF_PORPHYRINS	0.956133	0.997752	0.989485
997	REACTOME_VIF_MEDIATED_DEGRADATION_OF_APOBEC3G	0.708121	0.997487	1.07426
998	REACTOME_SIGNALING_BY_FGFR	0.951483	0.997752	0.995896
999	REACTOME_FGFR1_LIGAND_BINDING_AND_ACTIVATION	0.357692	0.997487	0.815077
1000	REACTOME_GAP_JUNCTION_ASSEMBLY	0.366683	0.997487	0.880757
1001	REACTOME_SYNTHESIS_OF_GLYCOSYLPHOSPHATIDYLINOSITOL_GPI	0.749943	0.997487	1.07226
1002	REACTOME_INTRINSIC_PATHWAY_FOR_APOPTOSIS	0.21544	0.997487	1.10045
1003	REACTOME_APOPTOTIC_EXECUTION_PHASE	0.7241	0.997487	0.965275
1004	NAKAMURA_CANCER_MICROENVIRONMENT_UP	0.641594	0.997487	1.05344
1005	NAKAMURA_CANCER_MICROENVIRONMENT_DN	0.997327	0.998817	0.999162
1006	WEST_ADRENOCORTICAL_TUMOR_MARKERS_UP	0.81906	0.997487	0.924269
1007	WEST_ADRENOCORTICAL_TUMOR_MARKERS_DN	0.0570813	0.997487	2.03033
1008	WINTER_HYPOXIA_UP	0.579423	0.997487	0.936121
1009	WINTER_HYPOXIA_DN	0.321046	0.997487	1.44704
1010	PARENT_MTOR_SIGNALING_UP	0.782465	0.997487	0.987566
1011	PARENT_MTOR_SIGNALING_DN	0.723227	0.997487	0.962524
1012	PYEON_HPV_POSITIVE_TUMORS_UP	0.595629	0.997487	0.914817
1013	PYEON_HPV_POSITIVE_TUMORS_DN	0.488778	0.997487	1.28288
1014	NAKAMURA_TUMOR_ZONE_PERIPHERAL_VS_CENTRAL_UP	0.532103	0.997487	1.06857
1015	NAKAMURA_TUMOR_ZONE_PERIPHERAL_VS_CENTRAL_DN	0.926527	0.997752	1.00612
1016	PICCALUGA_ANGIOIMMUNOBLASTIC_LYMPHOMA_UP	0.0957535	0.997487	1.47598
1017	PICCALUGA_ANGIOIMMUNOBLASTIC_LYMPHOMA_DN	0.829022	0.997487	0.975088
1018	LU_TUMOR_VASCULATURE_UP	0.317427	0.997487	1.2276
1019	LU_TUMOR_VASCULATURE_DN	0.062869	0.997487	3.81847
1020	KORKOLA_EMBRYONAL_CARCINOMA_UP	0.443027	0.997487	1.13044
1021	KORKOLA_TERATOMA_UP	0.515773	0.997487	1.13085
1022	KORKOLA_YOLK_SAC_TUMOR_UP	0.95796	0.997752	0.990329
1023	KORKOLA_SEMINOMA_UP	0.282906	0.997487	1.1781
1024	WATANABE_RECTAL_CANCER_RADIOTHERAPY_RESPONSIVE_UP	0.613665	0.997487	1.02807
1025	WATANABE_RECTAL_CANCER_RADIOTHERAPY_RESPONSIVE_DN	0.131173	0.997487	1.14199
1026	HOLLMANN_APOPTOSIS_VIA_CD40_UP	0.206106	0.997487	1.12296
1027	HOLLMANN_APOPTOSIS_VIA_CD40_DN	0.233432	0.997487	1.11313
1028	LIU_PROSTATE_CANCER_UP	0.823785	0.997487	0.976124
1029	LIU_PROSTATE_CANCER_DN	0.240655	0.997487	1.20847
1030	LIU_SOX4_TARGETS_UP	0.783824	0.997487	1.02073
1031	LIU_SOX4_TARGETS_DN	0.687112	0.997487	0.977247
1032	ONKEN_UVEAL_MELANOMA_UP	0.793455	0.997487	1.01406
1033	ONKEN_UVEAL_MELANOMA_DN	0.218016	0.997487	1.10173
1034	BERTUCCI_MEDULLARY_VS_DUCTAL_BREAST_CANCER_UP	0.874668	0.997487	1.02434
1035	BERTUCCI_MEDULLARY_VS_DUCTAL_BREAST_CANCER_DN	0.325342	0.997487	1.19684
1036	SCHUETZ_BREAST_CANCER_DUCTAL_INVASIVE_UP	0.133332	0.997487	1.70828
1037	SCHUETZ_BREAST_CANCER_DUCTAL_INVASIVE_DN	0.167129	0.997487	0.815266
1038	DAVICIONI_PAX_FOXO1_SIGNATURE_IN_ARMS_UP	0.668591	0.997487	1.05456
1039	DAVICIONI_PAX_FOXO1_SIGNATURE_IN_ARMS_DN	0.29995	0.997487	1.24026
1040	FOURNIER_ACINAR_DEVELOPMENT_EARLY_UP	0.895916	0.997487	0.977043
1041	FOURNIER_ACINAR_DEVELOPMENT_LATE_UP	0.276382	0.997487	1.27975
1042	FOURNIER_ACINAR_DEVELOPMENT_LATE_DN	0.531375	0.997487	1.17953
1043	NAM_FXYD5_TARGETS_DN	0.696412	0.997487	0.930095
1044	FRASOR_TAMOXIFEN_RESPONSE_UP	0.761121	0.997487	0.973942
1045	KIM_RESPONSE_TO_TSA_AND_DECITABINE_UP	0.712618	0.997487	1.03
1046	SENGUPTA_NASOPHARYNGEAL_CARCINOMA_UP	0.727318	0.997487	1.04562
1047	SENGUPTA_NASOPHARYNGEAL_CARCINOMA_DN	0.902927	0.997487	0.988399
1048	WATANABE_COLON_CANCER_MSI_VS_MSS_UP	0.910041	0.997487	0.987197
1049	WATANABE_COLON_CANCER_MSI_VS_MSS_DN	0.296532	0.997487	0.895883
1050	KOBAYASHI_EGFR_SIGNALING_6HR_DN	0.0326812	0.997487	0.658857
1051	SOTIRIOU_BREAST_CANCER_GRADE_1_VS_3_UP	0.660533	0.997487	0.725168
1052	SOTIRIOU_BREAST_CANCER_GRADE_1_VS_3_DN	0.386575	0.997487	0.856786
1053	GAZDA_DIAMOND_BLACKFAN_ANEMIA_ERYTHROID_UP	0.55768	0.997487	0.944832
1054	GAZDA_DIAMOND_BLACKFAN_ANEMIA_ERYTHROID_DN	0.208486	0.997487	0.963029
1055	GAZDA_DIAMOND_BLACKFAN_ANEMIA_MYELOID_UP	0.628006	0.997487	0.933882
1056	GAZDA_DIAMOND_BLACKFAN_ANEMIA_MYELOID_DN	0.852784	0.997487	1.01743
1057	GAZDA_DIAMOND_BLACKFAN_ANEMIA_PROGENITOR_UP	0.177622	0.997487	1.19576
1058	GAZDA_DIAMOND_BLACKFAN_ANEMIA_PROGENITOR_DN	0.664165	0.997487	0.949241
1059	CHEMNITZ_RESPONSE_TO_PROSTAGLANDIN_E2_UP	0.935311	0.997752	0.98421
1060	CHEMNITZ_RESPONSE_TO_PROSTAGLANDIN_E2_DN	0.808924	0.997487	0.983117
1061	IGARASHI_ATF4_TARGETS_DN	0.901594	0.997487	0.990094
1062	ZHONG_RESPONSE_TO_AZACITIDINE_AND_TSA_UP	0.106249	0.997487	1.13053
1063	ZHONG_RESPONSE_TO_AZACITIDINE_AND_TSA_DN	0.837103	0.997487	1.02081
1064	DAVICIONI_MOLECULAR_ARMS_VS_ERMS_UP	0.575216	0.997487	0.966824
1065	DAVICIONI_MOLECULAR_ARMS_VS_ERMS_DN	0.0964916	0.997487	1.23667
1066	DAVICIONI_TARGETS_OF_PAX_FOXO1_FUSIONS_UP	0.286967	0.997487	1.1406
1067	DAVICIONI_TARGETS_OF_PAX_FOXO1_FUSIONS_DN	0.448767	0.997487	1.10164
1068	DAVICIONI_RHABDOMYOSARCOMA_PAX_FOXO1_FUSION_UP	0.436542	0.997487	1.09282
1069	DAVICIONI_RHABDOMYOSARCOMA_PAX_FOXO1_FUSION_DN	0.23841	0.997487	1.35162
1070	SENGUPTA_NASOPHARYNGEAL_CARCINOMA_WITH_LMP1_UP	0.977327	0.997752	1.0025
1071	SENGUPTA_NASOPHARYNGEAL_CARCINOMA_WITH_LMP1_DN	0.25938	0.997487	1.18189
1072	TURASHVILI_BREAST_NORMAL_DUCTAL_VS_LOBULAR_UP	0.662062	0.997487	0.957879
1073	TURASHVILI_BREAST_DUCTAL_CARCINOMA_VS_DUCTAL_NORMAL_UP	0.259792	0.997487	1.22476
1074	TURASHVILI_BREAST_DUCTAL_CARCINOMA_VS_DUCTAL_NORMAL_DN	0.664541	0.997487	1.10255
1075	TURASHVILI_BREAST_DUCTAL_CARCINOMA_VS_LOBULAR_NORMAL_UP	0.944615	0.997752	1.01077
1076	TURASHVILI_BREAST_DUCTAL_CARCINOMA_VS_LOBULAR_NORMAL_DN	0.347832	0.997487	1.3302
1077	TURASHVILI_BREAST_CARCINOMA_DUCTAL_VS_LOBULAR_UP	0.442288	0.997487	0.883706
1078	TURASHVILI_BREAST_LOBULAR_CARCINOMA_VS_DUCTAL_NORMAL_UP	0.104898	0.997487	1.6345
1079	TURASHVILI_BREAST_LOBULAR_CARCINOMA_VS_DUCTAL_NORMAL_DN	0.981174	0.997752	1.00497
1080	TURASHVILI_BREAST_LOBULAR_CARCINOMA_VS_LOBULAR_NORMAL_UP	0.891675	0.997487	0.97221
1081	TURASHVILI_BREAST_LOBULAR_CARCINOMA_VS_LOBULAR_NORMAL_DN	0.0961937	0.997487	1.49988
1082	CHANDRAN_METASTASIS_TOP50_UP	0.690368	0.997487	0.930023
1083	CHANDRAN_METASTASIS_TOP50_DN	0.0902837	0.997487	0.849941
1084	WILCOX_RESPONSE_TO_PROGESTERONE_UP	0.37612	0.997487	0.893782
1085	WILCOX_RESPONSE_TO_PROGESTERONE_DN	0.153231	0.997487	1.24661
1086	FULCHER_INFLAMMATORY_RESPONSE_LECTIN_VS_LPS_UP	0.387884	0.997487	1.0691
1087	FULCHER_INFLAMMATORY_RESPONSE_LECTIN_VS_LPS_DN	0.250777	0.997487	1.17182
1088	GARY_CD5_TARGETS_UP	0.135356	0.997487	0.925459
1089	GARY_CD5_TARGETS_DN	0.781899	0.997487	0.968973
1090	ZHOU_INFLAMMATORY_RESPONSE_LIVE_UP	0.671645	0.997487	0.971126
1091	ZHOU_INFLAMMATORY_RESPONSE_LIVE_DN	0.10289	0.997487	1.06671
1092	SAMOLS_TARGETS_OF_KHSV_MIRNAS_DN	0.0512362	0.997487	1.2863
1093	HOOI_ST7_TARGETS_UP	0.711237	0.997487	1.03582
1094	HOOI_ST7_TARGETS_DN	0.551438	0.997487	0.958397
1095	PRAMOONJAGO_SOX4_TARGETS_UP	0.92528	0.997752	0.987206
1096	PRAMOONJAGO_SOX4_TARGETS_DN	0.710931	0.997487	0.950928
1097	PUIFFE_INVASION_INHIBITED_BY_ASCITES_UP	0.532495	0.997487	1.06823
1098	PUIFFE_INVASION_INHIBITED_BY_ASCITES_DN	0.932743	0.997752	1.00974
1099	PIEPOLI_LGI1_TARGETS_UP	0.299562	0.997487	1.27651
1100	PIEPOLI_LGI1_TARGETS_DN	0.0534514	0.997487	1.54042
1101	THUM_SYSTOLIC_HEART_FAILURE_UP	0.18787	0.997487	1.20631
1102	THUM_SYSTOLIC_HEART_FAILURE_DN	0.585614	0.997487	0.95952
1103	CASORELLI_ACUTE_PROMYELOCYTIC_LEUKEMIA_UP	0.662544	0.997487	1.05674
1104	CASORELLI_ACUTE_PROMYELOCYTIC_LEUKEMIA_DN	0.95497	0.997752	0.99521
1105	CORRE_MULTIPLE_MYELOMA_UP	0.202171	0.997487	1.24587
1106	CORRE_MULTIPLE_MYELOMA_DN	0.0461401	0.997487	1.42785
1107	HUTTMANN_B_CLL_POOR_SURVIVAL_UP	0.89734	0.997487	1.00848
1108	HUTTMANN_B_CLL_POOR_SURVIVAL_DN	0.587313	0.997487	0.934438
1109	DIAZ_CHRONIC_MEYLOGENOUS_LEUKEMIA_UP	0.840096	0.997487	1.01662
1110	DIAZ_CHRONIC_MEYLOGENOUS_LEUKEMIA_DN	0.206269	0.997487	1.27911
1111	CASORELLI_APL_SECONDARY_VS_DE_NOVO_UP	0.28919	0.997487	1.17747
1112	DEURIG_T_CELL_PROLYMPHOCYTIC_LEUKEMIA_UP	0.572532	0.997487	0.96955
1113	DEURIG_T_CELL_PROLYMPHOCYTIC_LEUKEMIA_DN	0.712623	0.997487	1.05222
1114	LIU_CMYB_TARGETS_UP	0.368493	0.997487	1.04514
1115	LIU_VMYB_TARGETS_UP	0.847024	0.997487	1.01359
1116	LIU_TARGETS_OF_VMYB_VS_CMYB_UP	0.160169	0.997487	1.39118
1117	LIU_TARGETS_OF_VMYB_VS_CMYB_DN	0.94452	0.997752	0.988989
1118	CHARAFE_BREAST_CANCER_LUMINAL_VS_BASAL_UP	0.381438	0.997487	0.870855
1119	CHARAFE_BREAST_CANCER_LUMINAL_VS_BASAL_DN	0.503651	0.997487	1.12994
1120	CHARAFE_BREAST_CANCER_LUMINAL_VS_MESENCHYMAL_UP	0.406154	0.997487	0.877123
1121	CHARAFE_BREAST_CANCER_LUMINAL_VS_MESENCHYMAL_DN	0.300312	0.997487	1.21708
1122	CHARAFE_BREAST_CANCER_BASAL_VS_MESENCHYMAL_UP	0.679027	0.997487	0.952006
1123	CHARAFE_BREAST_CANCER_BASAL_VS_MESENCHYMAL_DN	0.0976384	0.997487	1.39897
1124	DOANE_BREAST_CANCER_CLASSES_UP	0.53776	0.997487	0.881415
1125	DOANE_BREAST_CANCER_CLASSES_DN	0.267712	0.997487	1.23408
1126	DOANE_RESPONSE_TO_ANDROGEN_UP	0.480125	0.997487	0.946384
1127	DOANE_RESPONSE_TO_ANDROGEN_DN	0.241278	0.997487	0.939327
1128	DOANE_BREAST_CANCER_ESR1_UP	0.616902	0.997487	0.896467
1129	DOANE_BREAST_CANCER_ESR1_DN	0.733204	0.997487	1.18782
1130	WANG_RESPONSE_TO_ANDROGEN_UP	0.589868	0.997487	0.924688
1131	WANG_RESPONSE_TO_FORSKOLIN_UP	0.569012	0.997487	0.895802
1132	TIMOFEEVA_GROWTH_STRESS_VIA_STAT1_DN	0.734007	0.997487	1.05613
1133	LAIHO_COLORECTAL_CANCER_SERRATED_UP	0.217222	0.997487	1.22061
1134	LAIHO_COLORECTAL_CANCER_SERRATED_DN	0.408087	0.997487	0.897416
1135	BORCZUK_MALIGNANT_MESOTHELIOMA_UP	0.76162	0.997487	1.04009
1136	BORCZUK_MALIGNANT_MESOTHELIOMA_DN	0.95121	0.997752	0.990064
1137	ROY_WOUND_BLOOD_VESSEL_UP	0.3682	0.997487	1.21997
1138	ROY_WOUND_BLOOD_VESSEL_DN	0.450958	0.997487	0.854316
1139	GRABARCZYK_BCL11B_TARGETS_UP	0.447225	0.997487	1.101
1140	GRABARCZYK_BCL11B_TARGETS_DN	0.33952	0.997487	1.12579
1141	NEWMAN_ERCC6_TARGETS_UP	0.018762	0.997487	1.62516
1142	NEWMAN_ERCC6_TARGETS_DN	0.176049	0.997487	1.43841
1143	HORIUCHI_WTAP_TARGETS_UP	0.348621	0.997487	1.09804
1144	HORIUCHI_WTAP_TARGETS_DN	0.785983	0.997487	0.954296
1145	GAL_LEUKEMIC_STEM_CELL_UP	0.689357	0.997487	0.977689
1146	GAL_LEUKEMIC_STEM_CELL_DN	0.79807	0.997487	1.03588
1147	CHOI_ATL_CHRONIC_VS_ACUTE_DN	0.978573	0.997752	0.995691
1148	BASAKI_YBX1_TARGETS_UP	0.989286	0.997752	0.997605
1149	BASAKI_YBX1_TARGETS_DN	0.74722	0.997487	0.981037
1150	NOJIMA_SFRP2_TARGETS_UP	0.434777	0.997487	0.868152
1151	NOJIMA_SFRP2_TARGETS_DN	0.0733163	0.997487	1.29163
1152	WIKMAN_ASBESTOS_LUNG_CANCER_UP	0.835552	0.997487	0.965662
1153	WIKMAN_ASBESTOS_LUNG_CANCER_DN	0.15537	0.997487	1.26023
1154	RODRIGUES_DCC_TARGETS_DN	0.622311	0.997487	1.0454
1155	RODRIGUES_NTN1_TARGETS_UP	0.172239	0.997487	1.25881
1156	RODRIGUES_NTN1_TARGETS_DN	0.912588	0.997487	0.992306
1157	WANG_LMO4_TARGETS_UP	0.102431	0.997487	0.911819
1158	WANG_LMO4_TARGETS_DN	0.97557	0.997752	0.997893
1159	WANG_CLIM2_TARGETS_UP	0.759421	0.997487	0.981511
1160	WANG_CLIM2_TARGETS_DN	0.735369	0.997487	0.97273
1161	VECCHI_GASTRIC_CANCER_ADVANCED_VS_EARLY_UP	0.145086	0.997487	1.43036
1162	VECCHI_GASTRIC_CANCER_ADVANCED_VS_EARLY_DN	0.708602	0.997487	1.0344
1163	VECCHI_GASTRIC_CANCER_EARLY_UP	0.70378	0.997487	0.938573
1164	VECCHI_GASTRIC_CANCER_EARLY_DN	0.234567	0.997487	1.23564
1165	BARRIER_COLON_CANCER_RECURRENCE_UP	0.384963	0.997487	1.13458
1166	BARRIER_COLON_CANCER_RECURRENCE_DN	0.83152	0.997487	1.03505
1167	SMIRNOV_CIRCULATING_ENDOTHELIOCYTES_IN_CANCER_UP	0.396277	0.997487	1.13193
1168	SLEBOS_HEAD_AND_NECK_CANCER_WITH_HPV_UP	0.894513	0.997487	1.02305
1169	JAEGER_METASTASIS_UP	0.156496	0.997487	1.32381
1170	JAEGER_METASTASIS_DN	0.988004	0.997752	0.998029
1171	OSMAN_BLADDER_CANCER_UP	0.423745	0.997487	0.938064
1172	OSMAN_BLADDER_CANCER_DN	0.442336	0.997487	0.951621
1173	GINESTIER_BREAST_CANCER_ZNF217_AMPLIFIED_UP	0.669055	0.997487	1.04994
1174	GINESTIER_BREAST_CANCER_ZNF217_AMPLIFIED_DN	0.213168	0.997487	0.798793
1175	GINESTIER_BREAST_CANCER_20Q13_AMPLIFICATION_UP	0.421881	0.997487	1.09573
1176	GINESTIER_BREAST_CANCER_20Q13_AMPLIFICATION_DN	0.200301	0.997487	0.849176
1177	OSWALD_HEMATOPOIETIC_STEM_CELL_IN_COLLAGEN_GEL_UP	0.93855	0.997752	1.00775
1178	OSWALD_HEMATOPOIETIC_STEM_CELL_IN_COLLAGEN_GEL_DN	0.71642	0.997487	1.02202
1179	GARGALOVIC_RESPONSE_TO_OXIDIZED_PHOSPHOLIPIDS_YELLOW_UP	0.400024	0.997487	0.907774
1180	GARGALOVIC_RESPONSE_TO_OXIDIZED_PHOSPHOLIPIDS_YELLOW_DN	0.432587	0.997487	1.11576
1181	GARGALOVIC_RESPONSE_TO_OXIDIZED_PHOSPHOLIPIDS_TURQUOISE_UP	0.567779	0.997487	0.939142
1182	GARGALOVIC_RESPONSE_TO_OXIDIZED_PHOSPHOLIPIDS_TURQUOISE_DN	0.887802	0.997487	0.965989
1183	GARGALOVIC_RESPONSE_TO_OXIDIZED_PHOSPHOLIPIDS_RED_UP	0.467315	0.997487	0.852643
1184	GARGALOVIC_RESPONSE_TO_OXIDIZED_PHOSPHOLIPIDS_RED_DN	0.079817	0.997487	1.34449
1185	GARGALOVIC_RESPONSE_TO_OXIDIZED_PHOSPHOLIPIDS_MAGENTA_UP	0.293145	0.997487	0.867361
1186	GARGALOVIC_RESPONSE_TO_OXIDIZED_PHOSPHOLIPIDS_MAGENTA_DN	0.107212	0.997487	0.672411
1187	GARGALOVIC_RESPONSE_TO_OXIDIZED_PHOSPHOLIPIDS_LIGHTYELLOW_UP	0.310064	0.997487	0.806653
1188	GARGALOVIC_RESPONSE_TO_OXIDIZED_PHOSPHOLIPIDS_GREEN_UP	0.760593	0.997487	0.959413
1189	GARGALOVIC_RESPONSE_TO_OXIDIZED_PHOSPHOLIPIDS_GREEN_DN	0.59276	0.997487	0.941779
1190	GARGALOVIC_RESPONSE_TO_OXIDIZED_PHOSPHOLIPIDS_BLUE_UP	0.217175	0.997487	0.894108
1191	GARGALOVIC_RESPONSE_TO_OXIDIZED_PHOSPHOLIPIDS_BLUE_DN	0.416505	0.997487	1.10148
1192	GARGALOVIC_RESPONSE_TO_OXIDIZED_PHOSPHOLIPIDS_BLACK_UP	0.929022	0.997752	1.00954
1193	GARGALOVIC_RESPONSE_TO_OXIDIZED_PHOSPHOLIPIDS_GREY_UP	0.465993	0.997487	0.893155
1194	GARGALOVIC_RESPONSE_TO_OXIDIZED_PHOSPHOLIPIDS_GREY_DN	0.171846	0.997487	1.19088
1195	TAKEDA_TARGETS_OF_NUP98_HOXA9_FUSION_6HR_UP	0.687357	0.997487	1.06584
1196	TAKEDA_TARGETS_OF_NUP98_HOXA9_FUSION_6HR_DN	0.768927	0.997487	1.03856
1197	TAKEDA_TARGETS_OF_NUP98_HOXA9_FUSION_3D_UP	0.113029	0.997487	1.30158
1198	TAKEDA_TARGETS_OF_NUP98_HOXA9_FUSION_3D_DN	0.434156	0.997487	1.20806
1199	TAKEDA_TARGETS_OF_NUP98_HOXA9_FUSION_8D_UP	0.0242981	0.997487	1.32649
1200	TAKEDA_TARGETS_OF_NUP98_HOXA9_FUSION_8D_DN	0.226453	0.997487	1.21725
1201	TAKEDA_TARGETS_OF_NUP98_HOXA9_FUSION_10D_UP	0.212302	0.997487	1.2321
1202	TAKEDA_TARGETS_OF_NUP98_HOXA9_FUSION_10D_DN	0.153222	0.997487	1.332
1203	TAKEDA_TARGETS_OF_NUP98_HOXA9_FUSION_16D_UP	0.149341	0.997487	1.30153
1204	TAKEDA_TARGETS_OF_NUP98_HOXA9_FUSION_16D_DN	0.481943	0.997487	1.07098
1205	LOPEZ_MESOTELIOMA_SURVIVAL_TIME_UP	0.180362	0.997487	0.359866
1206	BOGNI_TREATMENT_RELATED_MYELOID_LEUKEMIA_UP	0.633973	0.997487	1.05523
1207	BOGNI_TREATMENT_RELATED_MYELOID_LEUKEMIA_DN	0.844916	0.997487	1.02187
1208	BILBAN_B_CLL_LPL_UP	0.0378889	0.997487	1.28618
1209	BILBAN_B_CLL_LPL_DN	0.848149	0.997487	0.96847
1210	HOEBEKE_LYMPHOID_STEM_CELL_UP	0.561164	0.997487	1.05565
1211	HOEBEKE_LYMPHOID_STEM_CELL_DN	0.569314	0.997487	1.05575
1212	PEPPER_CHRONIC_LYMPHOCYTIC_LEUKEMIA_UP	0.3773	0.997487	1.16258
1213	PEPPER_CHRONIC_LYMPHOCYTIC_LEUKEMIA_DN	0.448469	0.997487	1.13472
1214	AKL_HTLV1_INFECTION_UP	0.765053	0.997487	1.0353
1215	AKL_HTLV1_INFECTION_DN	0.389696	0.997487	1.16157
1216	RHEIN_ALL_GLUCOCORTICOID_THERAPY_UP	0.636871	0.997487	1.08614
1217	RHEIN_ALL_GLUCOCORTICOID_THERAPY_DN	0.423586	0.997487	1.11287
1218	MULLIGHAN_NPM1_MUTATED_SIGNATURE_1_UP	0.57988	0.997487	0.976377
1219	MULLIGHAN_NPM1_MUTATED_SIGNATURE_1_DN	0.348619	0.997487	1.08222
1220	MULLIGHAN_NPM1_MUTATED_SIGNATURE_2_UP	0.903367	0.997487	1.00761
1221	MULLIGHAN_NPM1_MUTATED_SIGNATURE_2_DN	0.641136	0.997487	1.0367
1222	MULLIGHAN_MLL_SIGNATURE_1_UP	0.723234	0.997487	1.02947
1223	MULLIGHAN_MLL_SIGNATURE_1_DN	0.100338	0.997487	1.13702
1224	MULLIGHAN_MLL_SIGNATURE_2_UP	0.423068	0.997487	1.06018
1225	MULLIGHAN_MLL_SIGNATURE_2_DN	0.262066	0.997487	1.07822
1226	MULLIGHAN_NPM1_SIGNATURE_3_UP	0.514966	0.997487	0.974249
1227	MULLIGHAN_NPM1_SIGNATURE_3_DN	0.19019	0.997487	1.1253
1228	TONKS_TARGETS_OF_RUNX1_RUNX1T1_FUSION_SUSTAINED_IN_GRANULOCYTE_UP	0.846014	0.997487	1.0306
1229	TONKS_TARGETS_OF_RUNX1_RUNX1T1_FUSION_HSC_UP	0.358796	0.997487	1.11537
1230	TONKS_TARGETS_OF_RUNX1_RUNX1T1_FUSION_HSC_DN	0.187584	0.997487	1.24205
1231	TONKS_TARGETS_OF_RUNX1_RUNX1T1_FUSION_GRANULOCYTE_UP	0.387935	0.997487	1.13712
1232	TONKS_TARGETS_OF_RUNX1_RUNX1T1_FUSION_GRANULOCYTE_DN	0.0843561	0.997487	2.1953
1233	TONKS_TARGETS_OF_RUNX1_RUNX1T1_FUSION_MONOCYTE_UP	0.323608	0.997487	1.07547
1234	TONKS_TARGETS_OF_RUNX1_RUNX1T1_FUSION_MONOCYTE_DN	0.410413	0.997487	1.19386
1235	TONKS_TARGETS_OF_RUNX1_RUNX1T1_FUSION_ERYTHROCYTE_UP	0.42025	0.997487	1.10407
1236	TONKS_TARGETS_OF_RUNX1_RUNX1T1_FUSION_ERYTHROCYTE_DN	0.416954	0.997487	1.13057
1237	TONKS_TARGETS_OF_RUNX1_RUNX1T1_FUSION_SUSTAINED_IN_MONOCYTE_UP	0.217309	0.997487	0.826494
1238	TONKS_TARGETS_OF_RUNX1_RUNX1T1_FUSION_SUSTAINDED_IN_ERYTHROCYTE_UP	0.87254	0.997487	1.02262
1239	LOPEZ_MESOTHELIOMA_SURVIVAL_WORST_VS_BEST_UP	0.142311	0.997487	0.768016
1240	PAPASPYRIDONOS_UNSTABLE_ATEROSCLEROTIC_PLAQUE_UP	0.435658	0.997487	1.20612
1241	PAPASPYRIDONOS_UNSTABLE_ATEROSCLEROTIC_PLAQUE_DN	0.462578	0.997487	1.14106
1242	DITTMER_PTHLH_TARGETS_UP	0.635223	0.997487	1.03331
1243	DITTMER_PTHLH_TARGETS_DN	0.114693	0.997487	1.1436
1244	UDAYAKUMAR_MED1_TARGETS_UP	0.261592	0.997487	0.912069
1245	UDAYAKUMAR_MED1_TARGETS_DN	0.744794	0.997487	0.981633
1246	ODONNELL_TFRC_TARGETS_UP	0.964258	0.997752	1.00324
1247	ODONNELL_TFRC_TARGETS_DN	0.57573	0.997487	0.875199
1248	ODONNELL_TARGETS_OF_MYC_AND_TFRC_UP	0.909082	0.997487	0.979941
1249	ODONNELL_TARGETS_OF_MYC_AND_TFRC_DN	0.429955	0.997487	0.77986
1250	SENESE_HDAC1_TARGETS_UP	0.584981	0.997487	1.04379
1251	SENESE_HDAC1_TARGETS_DN	0.122577	0.997487	1.17796
1252	SENESE_HDAC1_AND_HDAC2_TARGETS_UP	0.661307	0.997487	1.04304
1253	SENESE_HDAC1_AND_HDAC2_TARGETS_DN	0.105718	0.997487	1.26717
1254	SENESE_HDAC2_TARGETS_UP	0.407112	0.997487	1.09693
1255	SENESE_HDAC2_TARGETS_DN	0.23895	0.997487	1.20495
1256	SENESE_HDAC3_TARGETS_UP	0.988763	0.997752	1.00105
1257	SENESE_HDAC3_TARGETS_DN	0.0633333	0.997487	1.08107
1258	LEE_NEURAL_CREST_STEM_CELL_UP	0.192142	0.997487	1.22048
1259	LEE_NEURAL_CREST_STEM_CELL_DN	0.537014	0.997487	1.06318
1260	HUMMEL_BURKITTS_LYMPHOMA_UP	0.397944	0.997487	1.12932
1261	HUMMEL_BURKITTS_LYMPHOMA_DN	0.375901	0.997487	1.16066
1262	TIEN_INTESTINE_PROBIOTICS_2HR_UP	0.165675	0.997487	0.822814
1263	TIEN_INTESTINE_PROBIOTICS_2HR_DN	0.568322	0.997487	1.05165
1264	TIEN_INTESTINE_PROBIOTICS_6HR_UP	0.734089	0.997487	0.932385
1265	TIEN_INTESTINE_PROBIOTICS_6HR_DN	0.0501456	0.997487	1.19493
1266	TIEN_INTESTINE_PROBIOTICS_24HR_UP	0.681334	0.997487	1.04555
1267	TIEN_INTESTINE_PROBIOTICS_24HR_DN	0.463346	0.997487	0.938623
1268	ZHOU_INFLAMMATORY_RESPONSE_FIMA_UP	0.61869	0.997487	1.03369
1269	ZHOU_INFLAMMATORY_RESPONSE_FIMA_DN	0.226838	0.997487	1.05609
1270	ZHOU_INFLAMMATORY_RESPONSE_LPS_UP	0.490455	0.997487	1.05309
1271	KINSEY_TARGETS_OF_EWSR1_FLII_FUSION_UP	0.801734	0.997487	0.969212
1272	KINSEY_TARGETS_OF_EWSR1_FLII_FUSION_DN	0.21498	0.997487	1.15348
1273	SABATES_COLORECTAL_ADENOMA_SIZE_UP	0.802972	0.997487	1.05204
1274	SABATES_COLORECTAL_ADENOMA_UP	0.70383	0.997487	0.962283
1275	SABATES_COLORECTAL_ADENOMA_DN	0.134338	0.997487	1.35059
1276	SCIBETTA_KDM5B_TARGETS_UP	0.705037	0.997487	0.947246
1277	SCIBETTA_KDM5B_TARGETS_DN	0.82226	0.997487	0.971027
1278	NAGASHIMA_NRG1_SIGNALING_UP	0.749163	0.997487	0.959816
1279	NAGASHIMA_NRG1_SIGNALING_DN	0.618499	0.997487	1.04864
1280	NAGASHIMA_EGF_SIGNALING_UP	0.662599	0.997487	0.907302
1281	KIM_WT1_TARGETS_UP	0.783037	0.997487	1.02542
1282	KIM_WT1_TARGETS_DN	0.690387	0.997487	0.968239
1283	KIM_WT1_TARGETS_8HR_UP	0.492785	0.997487	0.946549
1284	KIM_WT1_TARGETS_8HR_DN	0.113562	0.997487	1.10539
1285	KIM_WT1_TARGETS_12HR_UP	0.413252	0.997487	1.08037
1286	KIM_WT1_TARGETS_12HR_DN	0.189569	0.997487	1.09414
1287	ELVIDGE_HYPOXIA_UP	0.805863	0.997487	1.0281
1288	ELVIDGE_HYPOXIA_DN	0.213913	0.997487	0.881979
1289	ELVIDGE_HYPOXIA_BY_DMOG_UP	0.73288	0.997487	1.04597
1290	ELVIDGE_HYPOXIA_BY_DMOG_DN	0.30425	0.997487	0.902752
1291	ELVIDGE_HIF1A_TARGETS_UP	0.659362	0.997487	0.951173
1292	ELVIDGE_HIF1A_TARGETS_DN	0.468684	0.997487	1.09211
1293	ELVIDGE_HIF1A_AND_HIF2A_TARGETS_UP	0.563157	0.997487	0.916722
1294	ELVIDGE_HIF1A_AND_HIF2A_TARGETS_DN	0.51049	0.997487	1.0871
1295	JAATINEN_HEMATOPOIETIC_STEM_CELL_UP	0.227632	0.997487	1.09999
1296	JAATINEN_HEMATOPOIETIC_STEM_CELL_DN	0.339033	0.997487	1.28274
1297	MOROSETTI_FACIOSCAPULOHUMERAL_MUSCULAR_DISTROPHY_UP	0.0713388	0.997487	2.38961
1298	MOROSETTI_FACIOSCAPULOHUMERAL_MUSCULAR_DISTROPHY_DN	0.594219	0.997487	1.15789
1299	GRAHAM_CML_QUIESCENT_VS_CML_DIVIDING_UP	0.80877	0.997487	0.9373
1300	GRAHAM_CML_QUIESCENT_VS_CML_DIVIDING_DN	0.606638	0.997487	1.24068
1301	GRAHAM_CML_QUIESCENT_VS_NORMAL_QUIESCENT_UP	0.337128	0.997487	1.15087
1302	GRAHAM_CML_QUIESCENT_VS_NORMAL_QUIESCENT_DN	0.920438	0.997487	0.979989
1303	GRAHAM_CML_QUIESCENT_VS_NORMAL_DIVIDING_UP	0.851779	0.997487	1.03113
1304	GRAHAM_CML_QUIESCENT_VS_NORMAL_DIVIDING_DN	0.92963	0.997752	1.02709
1305	GRAHAM_CML_DIVIDING_VS_NORMAL_DIVIDING_UP	0.127661	0.997487	1.36943
1306	GRAHAM_CML_DIVIDING_VS_NORMAL_QUIESCENT_UP	0.879724	0.997487	0.96112
1307	GRAHAM_CML_DIVIDING_VS_NORMAL_QUIESCENT_DN	0.757893	0.997487	1.05913
1308	GRAHAM_NORMAL_QUIESCENT_VS_NORMAL_DIVIDING_UP	0.49978	0.997487	1.15347
1309	GRAHAM_NORMAL_QUIESCENT_VS_NORMAL_DIVIDING_DN	0.932896	0.997752	0.959929
1310	BIDUS_METASTASIS_UP	0.451685	0.997487	0.880626
1311	BIDUS_METASTASIS_DN	0.532686	0.997487	1.06381
1312	WAMUNYOKOLI_OVARIAN_CANCER_LMP_UP	0.571857	0.997487	0.949417
1313	WAMUNYOKOLI_OVARIAN_CANCER_LMP_DN	0.207488	0.997487	1.22168
1314	WAMUNYOKOLI_OVARIAN_CANCER_GRADES_1_2_UP	0.687847	0.997487	0.955057
1315	WAMUNYOKOLI_OVARIAN_CANCER_GRADES_1_2_DN	0.133995	0.997487	1.29982
1316	MAYBURD_RESPONSE_TO_L663536_UP	0.299646	0.997487	0.892825
1317	MAYBURD_RESPONSE_TO_L663536_DN	0.992646	0.997752	0.998714
1318	WATANABE_ULCERATIVE_COLITIS_WITH_CANCER_UP	0.383994	0.997487	1.20209
1319	WATANABE_ULCERATIVE_COLITIS_WITH_CANCER_DN	0.931795	0.997752	1.06537
1320	DODD_NASOPHARYNGEAL_CARCINOMA_UP	0.393457	0.997487	0.942977
1321	DODD_NASOPHARYNGEAL_CARCINOMA_DN	0.751562	0.997487	1.04169
1322	RODRIGUES_THYROID_CARCINOMA_POORLY_DIFFERENTIATED_UP	0.945123	0.997752	0.989486
1323	RODRIGUES_THYROID_CARCINOMA_POORLY_DIFFERENTIATED_DN	0.662759	0.997487	0.974051
1324	RODRIGUES_THYROID_CARCINOMA_ANAPLASTIC_UP	0.848767	0.997487	0.978412
1325	RODRIGUES_THYROID_CARCINOMA_ANAPLASTIC_DN	0.764084	0.997487	0.977672
1326	RODRIGUES_THYROID_CARCINOMA_UP	0.224063	0.997487	1.4204
1327	RODRIGUES_THYROID_CARCINOMA_DN	0.471735	0.997487	0.928813
1328	GOZGIT_ESR1_TARGETS_UP	0.100397	0.997487	1.2622
1329	GOZGIT_ESR1_TARGETS_DN	0.775575	0.997487	1.0181
1330	HAHTOLA_SEZARY_SYNDROM_UP	0.228476	0.997487	1.18149
1331	HAHTOLA_SEZARY_SYNDROM_DN	0.509285	0.997487	1.2388
1332	HAHTOLA_MYCOSIS_FUNGOIDES_SKIN_UP	0.48647	0.997487	1.05863
1333	HAHTOLA_MYCOSIS_FUNGOIDES_SKIN_DN	0.714712	0.997487	1.05511
1334	HAHTOLA_MYCOSIS_FUNGOIDES_CD4_UP	0.351897	0.997487	1.22103
1335	HAHTOLA_MYCOSIS_FUNGOIDES_CD4_DN	0.244538	0.997487	0.90386
1336	HAHTOLA_MYCOSIS_FUNGOIDES_UP	0.181601	0.997487	1.47608
1337	HAHTOLA_MYCOSIS_FUNGOIDES_DN	0.517756	0.997487	1.16022
1338	PROVENZANI_METASTASIS_UP	0.0393349	0.997487	1.20578
1339	PROVENZANI_METASTASIS_DN	0.340025	0.997487	1.07692
1340	PACHER_TARGETS_OF_IGF1_AND_IGF2_UP	0.219665	0.997487	0.840645
1341	LIU_CDX2_TARGETS_UP	0.792905	0.997487	1.04035
1342	COLDREN_GEFITINIB_RESISTANCE_UP	0.996784	0.998487	0.999547
1343	COLDREN_GEFITINIB_RESISTANCE_DN	0.53187	0.997487	0.93813
1344	KOKKINAKIS_METHIONINE_DEPRIVATION_48HR_UP	0.229671	0.997487	1.12644
1345	KOKKINAKIS_METHIONINE_DEPRIVATION_48HR_DN	0.0745651	0.997487	1.18436
1346	KOKKINAKIS_METHIONINE_DEPRIVATION_96HR_UP	0.140612	0.997487	1.19136
1347	KOKKINAKIS_METHIONINE_DEPRIVATION_96HR_DN	0.602405	0.997487	1.0639
1348	CHOW_RASSF1_TARGETS_UP	0.369338	0.997487	1.1466
1349	CHOW_RASSF1_TARGETS_DN	0.0952348	0.997487	0.796855
1350	ENK_UV_RESPONSE_EPIDERMIS_UP	0.438778	0.997487	1.0462
1351	ENK_UV_RESPONSE_EPIDERMIS_DN	0.811616	0.997487	1.01516
1352	ENK_UV_RESPONSE_KERATINOCYTE_UP	0.384376	0.997487	1.04876
1353	ENK_UV_RESPONSE_KERATINOCYTE_DN	0.838315	0.997487	0.984661
1354	LANDIS_BREAST_CANCER_PROGRESSION_UP	0.549262	0.997487	0.923606
1355	LANDIS_BREAST_CANCER_PROGRESSION_DN	0.148773	0.997487	1.29824
1356	GESERICK_TERT_TARGETS_DN	0.903709	0.997487	1.04036
1357	YEMELYANOV_GR_TARGETS_DN	0.343312	0.997487	1.1565
1358	LAU_APOPTOSIS_CDKN2A_UP	0.949405	0.997752	1.00524
1359	DELYS_THYROID_CANCER_UP	0.591615	0.997487	1.05468
1360	DELYS_THYROID_CANCER_DN	0.240897	0.997487	1.24387
1361	CHIARADONNA_NEOPLASTIC_TRANSFORMATION_KRAS_CDC25_UP	0.821153	0.997487	0.974243
1362	CHIARADONNA_NEOPLASTIC_TRANSFORMATION_KRAS_CDC25_DN	0.0735783	0.997487	1.6778
1363	CHIARADONNA_NEOPLASTIC_TRANSFORMATION_KRAS_UP	0.684718	0.997487	1.05054
1364	CHIARADONNA_NEOPLASTIC_TRANSFORMATION_KRAS_DN	0.0586913	0.997487	1.26516
1365	CHIARADONNA_NEOPLASTIC_TRANSFORMATION_CDC25_UP	0.137737	0.997487	1.20344
1366	CHIARADONNA_NEOPLASTIC_TRANSFORMATION_CDC25_DN	0.788601	0.997487	0.980402
1367	CASTELLANO_NRAS_TARGETS_UP	0.351127	0.997487	1.1148
1368	CASTELLANO_NRAS_TARGETS_DN	0.213367	0.997487	1.42844
1369	CHEBOTAEV_GR_TARGETS_UP	0.333863	0.997487	1.11525
1370	CHEBOTAEV_GR_TARGETS_DN	0.113741	0.997487	1.24273
1371	BERENJENO_ROCK_SIGNALING_NOT_VIA_RHOA_UP	0.0311819	0.997487	1.42559
1372	BERENJENO_ROCK_SIGNALING_NOT_VIA_RHOA_DN	0.98207	0.997752	0.997096
1373	BERENJENO_TRANSFORMED_BY_RHOA_REVERSIBLY_DN	0.143232	0.997487	1.33407
1374	LINDGREN_BLADDER_CANCER_CLUSTER_1_UP	0.681994	0.997487	0.966226
1375	LINDGREN_BLADDER_CANCER_CLUSTER_1_DN	0.417896	0.997487	1.08473
1376	LINDGREN_BLADDER_CANCER_CLUSTER_2A_DN	0.344334	0.997487	1.14254
1377	LINDGREN_BLADDER_CANCER_CLUSTER_3_UP	0.865578	0.997487	1.02981
1378	LINDGREN_BLADDER_CANCER_CLUSTER_3_DN	0.768909	0.997487	0.978319
1379	KOINUMA_COLON_CANCER_MSI_UP	0.634672	0.997487	1.10314
1380	CREIGHTON_AKT1_SIGNALING_VIA_MTOR_UP	0.756863	0.997487	0.932393
1381	CREIGHTON_AKT1_SIGNALING_VIA_MTOR_DN	0.72121	0.997487	0.931518
1382	NADERI_BREAST_CANCER_PROGNOSIS_UP	0.56149	0.997487	0.770319
1383	NADERI_BREAST_CANCER_PROGNOSIS_DN	0.102732	0.997487	1.5951
1384	MARKEY_RB1_CHRONIC_LOF_UP	0.493064	0.997487	1.06501
1385	MARKEY_RB1_CHRONIC_LOF_DN	0.297226	0.997487	1.20049
1386	MARKEY_RB1_ACUTE_LOF_UP	0.947904	0.997752	0.988866
1387	MARKEY_RB1_ACUTE_LOF_DN	0.17573	0.997487	1.29656
1388	CHIN_BREAST_CANCER_COPY_NUMBER_UP	0.35932	0.997487	0.866153
1389	CHIN_BREAST_CANCER_COPY_NUMBER_DN	0.539516	0.997487	0.901541
1390	GRAESSMANN_APOPTOSIS_BY_SERUM_DEPRIVATION_UP	0.0985805	0.997487	1.10914
1391	GRAESSMANN_APOPTOSIS_BY_SERUM_DEPRIVATION_DN	0.88845	0.997487	0.992167
1392	VANHARANTA_UTERINE_FIBROID_UP	0.596769	0.997487	1.08573
1393	VANHARANTA_UTERINE_FIBROID_DN	0.479524	0.997487	1.13933
1394	VANHARANTA_UTERINE_FIBROID_WITH_7Q_DELETION_UP	0.54751	0.997487	0.944579
1395	VANHARANTA_UTERINE_FIBROID_WITH_7Q_DELETION_DN	0.871564	0.997487	1.0143
1396	LANDIS_ERBB2_BREAST_TUMORS_65_UP	0.723679	0.997487	0.945005
1397	LANDIS_ERBB2_BREAST_TUMORS_65_DN	0.0293866	0.997487	1.53729
1398	LANDIS_ERBB2_BREAST_PRENEOPLASTIC_UP	0.752411	0.997487	0.946613
1399	LANDIS_ERBB2_BREAST_PRENEOPLASTIC_DN	0.0818096	0.997487	1.27173
1400	CONCANNON_APOPTOSIS_BY_EPOXOMICIN_UP	0.965335	0.997752	1.00274
1401	CONCANNON_APOPTOSIS_BY_EPOXOMICIN_DN	0.358154	0.997487	1.08982
1402	ODONNELL_METASTASIS_UP	0.0744979	0.997487	0.809134
1403	ODONNELL_METASTASIS_DN	0.699307	0.997487	0.933525
1404	GRAESSMANN_RESPONSE_TO_MC_AND_SERUM_DEPRIVATION_UP	0.160067	0.997487	1.17495
1405	GRAESSMANN_RESPONSE_TO_MC_AND_SERUM_DEPRIVATION_DN	0.431358	0.997487	0.941099
1406	GRAESSMANN_APOPTOSIS_BY_DOXORUBICIN_UP	0.449402	0.997487	0.972401
1407	GRAESSMANN_APOPTOSIS_BY_DOXORUBICIN_DN	0.866051	0.997487	1.00744
1408	GRAESSMANN_RESPONSE_TO_MC_AND_DOXORUBICIN_UP	0.538438	0.997487	0.974138
1409	GRAESSMANN_RESPONSE_TO_MC_AND_DOXORUBICIN_DN	0.384571	0.997487	1.05158
1410	GAUSSMANN_MLL_AF4_FUSION_TARGETS_A_UP	0.657706	0.997487	1.02655
1411	GAUSSMANN_MLL_AF4_FUSION_TARGETS_A_DN	0.265773	0.997487	1.08073
1412	GAUSSMANN_MLL_AF4_FUSION_TARGETS_B_UP	0.122637	0.997487	1.23922
1413	GAUSSMANN_MLL_AF4_FUSION_TARGETS_C_UP	0.764579	0.997487	0.983491
1414	GAUSSMANN_MLL_AF4_FUSION_TARGETS_C_DN	0.460363	0.997487	0.882765
1415	GAUSSMANN_MLL_AF4_FUSION_TARGETS_D_UP	0.447919	0.997487	1.13146
1416	GAUSSMANN_MLL_AF4_FUSION_TARGETS_E_UP	0.190164	0.997487	1.18412
1417	GAUSSMANN_MLL_AF4_FUSION_TARGETS_E_DN	0.0647351	0.997487	1.3358
1418	GAUSSMANN_MLL_AF4_FUSION_TARGETS_F_UP	0.206231	0.997487	1.16519
1419	GAUSSMANN_MLL_AF4_FUSION_TARGETS_F_DN	0.239183	0.997487	1.25065
1420	GAUSSMANN_MLL_AF4_FUSION_TARGETS_G_UP	0.193145	0.997487	1.08743
1421	GAUSSMANN_MLL_AF4_FUSION_TARGETS_G_DN	0.576569	0.997487	1.06978
1422	BERENJENO_TRANSFORMED_BY_RHOA_FOREVER_UP	0.0346437	0.997487	1.99369
1423	BERENJENO_TRANSFORMED_BY_RHOA_FOREVER_DN	0.522172	0.997487	0.893601
1424	CAIRO_PML_TARGETS_BOUND_BY_MYC_UP	0.453845	0.997487	1.17753
1425	CAIRO_PML_TARGETS_BOUND_BY_MYC_DN	0.629712	0.997487	1.07906
1426	OUELLET_OVARIAN_CANCER_INVASIVE_VS_LMP_UP	0.375664	0.997487	1.15771
1427	OUELLET_OVARIAN_CANCER_INVASIVE_VS_LMP_DN	0.926303	0.997752	1.01276
1428	LANDIS_ERBB2_BREAST_TUMORS_324_UP	0.314993	0.997487	0.918395
1429	LANDIS_ERBB2_BREAST_TUMORS_324_DN	0.109406	0.997487	1.22674
1430	BARRIER_CANCER_RELAPSE_NORMAL_SAMPLE_UP	0.197899	0.997487	1.37881
1431	BARRIER_CANCER_RELAPSE_NORMAL_SAMPLE_DN	0.300097	0.997487	0.858252
1432	BARRIER_CANCER_RELAPSE_TUMOR_SAMPLE_UP	0.993678	0.997752	1.00247
1433	BARIS_THYROID_CANCER_UP	0.887073	0.997487	0.976743
1434	BARIS_THYROID_CANCER_DN	0.760256	0.997487	0.977116
1435	BERENJENO_TRANSFORMED_BY_RHOA_UP	0.910661	0.997487	0.984764
1436	BERENJENO_TRANSFORMED_BY_RHOA_DN	0.125865	0.997487	1.14259
1437	TAKADA_GASTRIC_CANCER_COPY_NUMBER_DN	0.39082	0.997487	1.13905
1438	WANG_BARRETTS_ESOPHAGUS_AND_ESOPHAGUS_CANCER_UP	0.413936	0.997487	1.11254
1439	WANG_BARRETTS_ESOPHAGUS_AND_ESOPHAGUS_CANCER_DN	0.319635	0.997487	1.1469
1440	KERLEY_RESPONSE_TO_CISPLATIN_UP	0.28662	0.997487	1.16585
1441	MISSIAGLIA_REGULATED_BY_METHYLATION_UP	0.263602	0.997487	1.13628
1442	MISSIAGLIA_REGULATED_BY_METHYLATION_DN	0.949157	0.997752	1.01678
1443	TANG_SENESCENCE_TP53_TARGETS_UP	0.648875	0.997487	1.10268
1444	TANG_SENESCENCE_TP53_TARGETS_DN	0.56805	0.997487	0.796852
1445	WANG_BARRETTS_ESOPHAGUS_UP	0.624196	0.997487	1.06927
1446	WANG_BARRETTS_ESOPHAGUS_DN	0.741991	0.997487	0.962313
1447	WANG_ESOPHAGUS_CANCER_VS_NORMAL_UP	0.131308	0.997487	1.22743
1448	WANG_ESOPHAGUS_CANCER_VS_NORMAL_DN	0.957267	0.997752	0.997014
1449	SILIGAN_TARGETS_OF_EWS_FLI1_FUSION_UP	0.754203	0.997487	1.04779
1450	SILIGAN_TARGETS_OF_EWS_FLI1_FUSION_DN	0.73997	0.997487	0.956485
1451	ROYLANCE_BREAST_CANCER_16Q_COPY_NUMBER_UP	0.615549	0.997487	1.10803
1452	ROYLANCE_BREAST_CANCER_16Q_COPY_NUMBER_DN	0.469144	0.997487	1.17901
1453	JOHANSSON_GLIOMAGENESIS_BY_PDGFB_UP	0.390332	0.997487	1.12239
1454	JOHANSSON_GLIOMAGENESIS_BY_PDGFB_DN	0.0043936	0.997487	0.599938
1455	MCBRYAN_PUBERTAL_BREAST_3_4WK_UP	0.56922	0.997487	1.04407
1456	MCBRYAN_PUBERTAL_BREAST_3_4WK_DN	0.237104	0.997487	1.18764
1457	MCBRYAN_PUBERTAL_BREAST_4_5WK_UP	0.379453	0.997487	1.082
1458	MCBRYAN_PUBERTAL_BREAST_4_5WK_DN	0.555862	0.997487	1.04358
1459	MCBRYAN_PUBERTAL_BREAST_5_6WK_UP	0.476768	0.997487	1.06938
1460	MCBRYAN_PUBERTAL_BREAST_5_6WK_DN	0.603952	0.997487	0.968773
1461	MCBRYAN_PUBERTAL_BREAST_6_7WK_UP	0.944783	0.997752	0.995177
1462	MCBRYAN_PUBERTAL_BREAST_6_7WK_DN	0.567736	0.997487	1.06303
1463	VETTER_TARGETS_OF_PRKCA_AND_ETS1_UP	0.136017	0.997487	1.32721
1464	VETTER_TARGETS_OF_PRKCA_AND_ETS1_DN	0.670223	0.997487	0.918406
1465	DUNNE_TARGETS_OF_AML1_MTG8_FUSION_UP	0.42433	0.997487	1.23408
1466	DUNNE_TARGETS_OF_AML1_MTG8_FUSION_DN	0.708194	0.997487	1.09976
1467	LUI_THYROID_CANCER_PAX8_PPARG_UP	0.50587	0.997487	0.929857
1468	LUI_THYROID_CANCER_PAX8_PPARG_DN	0.382047	0.997487	1.1311
1469	HAMAI_APOPTOSIS_VIA_TRAIL_UP	0.5329	0.997487	0.939375
1470	HAMAI_APOPTOSIS_VIA_TRAIL_DN	0.644041	0.997487	1.03623
1471	OUELLET_CULTURED_OVARIAN_CANCER_INVASIVE_VS_LMP_UP	0.561553	0.997487	1.04882
1472	OUELLET_CULTURED_OVARIAN_CANCER_INVASIVE_VS_LMP_DN	0.307918	0.997487	1.1457
1473	HUMMERICH_BENIGN_SKIN_TUMOR_UP	0.628016	0.997487	0.872136
1474	HUMMERICH_BENIGN_SKIN_TUMOR_DN	0.493612	0.997487	1.12422
1475	MCBRYAN_PUBERTAL_TGFB1_TARGETS_UP	0.394845	0.997487	1.1022
1476	MCBRYAN_PUBERTAL_TGFB1_TARGETS_DN	0.286434	0.997487	1.11923
1477	HUMMERICH_MALIGNANT_SKIN_TUMOR_UP	0.722121	0.997487	1.10045
1478	HUMMERICH_MALIGNANT_SKIN_TUMOR_DN	0.174522	0.997487	1.27711
1479	LUCAS_HNF4A_TARGETS_UP	0.210397	0.997487	1.10876
1480	ZIRN_TRETINOIN_RESPONSE_WT1_UP	0.209247	0.997487	1.27248
1481	ZIRN_TRETINOIN_RESPONSE_UP	0.276789	0.997487	1.25402
1482	STREICHER_LSM1_TARGETS_UP	0.295058	0.997487	1.10306
1483	STREICHER_LSM1_TARGETS_DN	0.682948	0.997487	1.0962
1484	KAN_RESPONSE_TO_ARSENIC_TRIOXIDE	0.295469	0.997487	1.14042
1485	LANG_MYB_FAMILY_TARGETS	0.915836	0.997487	0.989155
1486	MCBRYAN_TERMINAL_END_BUD_UP	0.828528	0.997487	1.03573
1487	NUNODA_RESPONSE_TO_DASATINIB_IMATINIB_UP	0.782101	0.997487	0.963821
1488	NUNODA_RESPONSE_TO_DASATINIB_IMATINIB_DN	0.753961	0.997487	0.943671
1489	DARWICHE_SKIN_TUMOR_PROMOTER_UP	0.348447	0.997487	1.07151
1490	DARWICHE_SKIN_TUMOR_PROMOTER_DN	0.239258	0.997487	0.953383
1491	DARWICHE_PAPILLOMA_RISK_LOW_UP	0.459135	0.997487	1.05075
1492	DARWICHE_PAPILLOMA_RISK_LOW_DN	0.375211	0.997487	0.958834
1493	DARWICHE_PAPILLOMA_RISK_HIGH_UP	0.519612	0.997487	1.04691
1494	DARWICHE_PAPILLOMA_RISK_HIGH_DN	0.487361	0.997487	0.969735
1495	DARWICHE_SQUAMOUS_CELL_CARCINOMA_UP	0.453287	0.997487	1.05925
1496	DARWICHE_SQUAMOUS_CELL_CARCINOMA_DN	0.330011	0.997487	0.958418
1497	MAHADEVAN_IMATINIB_RESISTANCE_UP	0.222197	0.997487	1.35544
1498	MAHADEVAN_IMATINIB_RESISTANCE_DN	0.127433	0.997487	1.6596
1499	TOMIDA_METASTASIS_UP	0.405204	0.997487	1.11117
1500	TOMIDA_METASTASIS_DN	0.162089	0.997487	0.825991
1501	SAENZ_DETOX_PATHWAY_AND_CARCINOGENESIS_DN	0.255385	0.997487	0.800436
1502	OZANNE_AP1_TARGETS_UP	0.626938	0.997487	1.09957
1503	HWANG_PROSTATE_CANCER_MARKERS	0.483916	0.997487	1.06808
1504	HU_ANGIOGENESIS_UP	0.633179	0.997487	0.93804
1505	HU_ANGIOGENESIS_DN	0.826376	0.997487	1.02537
1506	BEGUM_TARGETS_OF_PAX3_FOXO1_FUSION_UP	0.570572	0.997487	1.09672
1507	BEGUM_TARGETS_OF_PAX3_FOXO1_FUSION_DN	0.863403	0.997487	1.02602
1508	DARWICHE_PAPILLOMA_PROGRESSION_RISK	0.0732753	0.997487	0.883663
1509	OLSSON_E2F3_TARGETS_UP	0.758113	0.997487	1.04368
1510	OLSSON_E2F3_TARGETS_DN	0.161265	0.997487	1.24385
1511	MARKS_HDAC_TARGETS_UP	0.106876	0.997487	1.29885
1512	MARKS_HDAC_TARGETS_DN	0.2212	0.997487	0.765583
1513	CHOI_ATL_STAGE_PREDICTOR	0.714442	0.997487	1.03659
1514	WONG_ENDMETRIUM_CANCER_UP	0.988662	0.997752	0.998004
1515	WONG_ENDMETRIUM_CANCER_DN	0.0607482	0.997487	2.05256
1516	ABDULRAHMAN_KIDNEY_CANCER_VHL_DN	0.0873868	0.997487	1.33757
1517	KONG_E2F3_TARGETS	0.656344	0.997487	0.823713
1518	TANAKA_METHYLATED_IN_ESOPHAGEAL_CARCINOMA	0.0284083	0.997487	1.17993
1519	EGUCHI_CELL_CYCLE_RB1_TARGETS	0.586574	0.997487	0.445957
1520	MARKS_ACETYLATED_NON_HISTONE_PROTEINS	0.358311	0.997487	1.11927
1521	IVANOV_MUTATED_IN_COLON_CANCER	0.867398	0.997487	1.02609
1522	TAKAYAMA_BOUND_BY_AR	0.125089	0.997487	0.754822
1523	RIZ_ERYTHROID_DIFFERENTIATION	0.652927	0.997487	0.943123
1524	RIZ_ERYTHROID_DIFFERENTIATION_CCNE1	0.829924	0.997487	0.979573
1525	RIZ_ERYTHROID_DIFFERENTIATION_HBZ	0.880657	0.997487	0.984714
1526	CHASSOT_SKIN_WOUND	0.90934	0.997487	1.06122
1527	LASTOWSKA_NEUROBLASTOMA_COPY_NUMBER_UP	0.234092	0.997487	0.860821
1528	LASTOWSKA_NEUROBLASTOMA_COPY_NUMBER_DN	0.159134	0.997487	0.906385
1529	MUELLER_METHYLATED_IN_GLIOBLASTOMA	0.309641	0.997487	1.14019
1530	RIZ_ERYTHROID_DIFFERENTIATION_HEMGN	0.561236	0.997487	1.07544
1531	RIZ_ERYTHROID_DIFFERENTIATION_APOBEC2	0.35255	0.997487	1.13901
1532	RIZ_ERYTHROID_DIFFERENTIATION_6HR	0.959655	0.997752	0.994454
1533	RIZ_ERYTHROID_DIFFERENTIATION_12HR	0.3779	0.997487	1.1278
1534	EBAUER_TARGETS_OF_PAX3_FOXO1_FUSION_UP	0.966656	0.997752	1.00315
1535	PEREZ_TP53_TARGETS	0.906315	0.997487	1.00615
1536	PEREZ_TP63_TARGETS	0.91222	0.997487	0.990695
1537	PEREZ_TP53_AND_TP63_TARGETS	0.756322	0.997487	0.972946
1538	WAKASUGI_HAVE_ZNF143_BINDING_SITES	0.726513	0.997487	0.94629
1539	RODRIGUES_NTN1_AND_DCC_TARGETS	0.259622	0.997487	1.16305
1540	DACOSTA_UV_RESPONSE_VIA_ERCC3_XPCS_UP	0.902592	0.997487	0.987148
1541	DACOSTA_UV_RESPONSE_VIA_ERCC3_XPCS_DN	0.137944	0.997487	0.885176
1542	DACOSTA_UV_RESPONSE_VIA_ERCC3_TTD_UP	0.651328	0.997487	1.04916
1543	DACOSTA_UV_RESPONSE_VIA_ERCC3_TTD_DN	0.874311	0.997487	1.01587
1544	TURJANSKI_MAPK1_AND_MAPK2_TARGETS	0.403623	0.997487	0.891646
1545	TURJANSKI_MAPK14_TARGETS	0.105482	0.997487	1.31885
1546	MAHADEVAN_GIST_MORPHOLOGICAL_SWITCH	0.985478	0.997752	0.994911
1547	APPIERTO_RESPONSE_TO_FENRETINIDE_UP	0.44459	0.997487	0.934993
1548	APPIERTO_RESPONSE_TO_FENRETINIDE_DN	0.288539	0.997487	1.12767
1549	NAGY_TFTC_COMPONENTS_HUMAN	0.272001	0.997487	1.15582
1550	NAGY_STAGA_COMPONENTS_HUMAN	0.202656	0.997487	1.20361
1551	BAKER_HEMATOPOESIS_STAT1_TARGETS	0.367982	0.997487	1.2142
1552	BAKER_HEMATOPOIESIS_STAT3_TARGETS	0.891197	0.997487	0.973597
1553	SEIDEN_MET_SIGNALING	0.967657	0.997752	1.00834
1554	AUNG_GASTRIC_CANCER	0.767822	0.997487	1.02393
1555	SANCHEZ_MDM2_TARGETS	0.436799	0.997487	1.20181
1556	BREUHAHN_GROWTH_FACTOR_SIGNALING_IN_LIVER_CANCER	0.535633	0.997487	0.913876
1557	GALLUZZI_PERMEABILIZE_MITOCHONDRIA	0.801843	0.997487	0.977478
1558	MIDORIKAWA_AMPLIFIED_IN_LIVER_CANCER	0.535961	0.997487	1.06728
1559	GILMORE_CORE_NFKB_PATHWAY	0.235181	0.997487	0.746613
1560	SCHEIDEREIT_IKK_TARGETS	0.517311	0.997487	0.917775
1561	DUTTA_APOPTOSIS_VIA_NFKB	0.394846	0.997487	1.13556
1562	DEBOSSCHER_NFKB_TARGETS_REPRESSED_BY_GLUCOCORTICOIDS	0.614138	0.997487	1.1154
1563	ROVERSI_GLIOMA_COPY_NUMBER_DN	0.38961	0.997487	1.09356
1564	SEIDEN_ONCOGENESIS_BY_MET	0.932183	0.997752	0.985691
1565	HUMMERICH_SKIN_CANCER_PROGRESSION_UP	0.52309	0.997487	1.07986
1566	HUMMERICH_SKIN_CANCER_PROGRESSION_DN	0.318799	0.997487	1.09101
1567	CAVARD_LIVER_CANCER_MALIGNANT_VS_BENIGN	0.0790374	0.997487	1.42195
1568	KLEIN_TARGETS_OF_BCR_ABL1_FUSION	0.197387	0.997487	1.42613
1569	ROVERSI_GLIOMA_LOH_REGIONS	0.0806326	0.997487	1.26321
1570	ROVERSI_GLIOMA_COPY_NUMBER_UP	0.60132	0.997487	1.04349
1571	RASHI_RESPONSE_TO_IONIZING_RADIATION_1	0.611642	0.997487	1.11174
1572	RASHI_RESPONSE_TO_IONIZING_RADIATION_2	0.977622	0.997752	1.00259
1573	RASHI_RESPONSE_TO_IONIZING_RADIATION_3	0.0313089	0.997487	0.76048
1574	RASHI_RESPONSE_TO_IONIZING_RADIATION_4	0.949844	0.997752	1.00774
1575	RASHI_RESPONSE_TO_IONIZING_RADIATION_5	0.457128	0.997487	1.03312
1576	RASHI_RESPONSE_TO_IONIZING_RADIATION_6	0.533343	0.997487	1.14192
1577	RASHI_NFKB1_TARGETS	0.621489	0.997487	0.876701
1578	IWANAGA_E2F1_TARGETS_INDUCED_BY_SERUM	0.529303	0.997487	0.86512
1579	AIGNER_ZEB1_TARGETS	0.946193	0.997752	0.990459
1580	SUZUKI_AMPLIFIED_IN_ORAL_CANCER	0.383832	0.997487	1.14091
1581	MARTIN_INTERACT_WITH_HDAC	0.90548	0.997487	1.00988
1582	LASTOWSKA_COAMPLIFIED_WITH_MYCN	0.0703783	0.997487	1.301
1583	LI_LUNG_CANCER	0.0972031	0.997487	1.18702
1584	LI_AMPLIFIED_IN_LUNG_CANCER	0.885205	0.997487	1.0134
1585	LINDGREN_BLADDER_CANCER_CLUSTER_2B	0.12608	0.997487	1.42687
1586	LINDGREN_BLADDER_CANCER_HIGH_RECURRENCE	0.364259	0.997487	1.20604
1587	LINDGREN_BLADDER_CANCER_WITH_LOH_IN_CHR9Q	0.508418	0.997487	0.932941
1588	NAKAMURA_LUNG_CANCER_DIFFERENTIATION_MARKERS	0.541918	0.997487	1.11267
1589	GALLUZZI_PREVENT_MITOCHONDIAL_PERMEABILIZATION	0.756875	0.997487	1.03708
1590	MYLLYKANGAS_AMPLIFICATION_HOT_SPOT_17	0.278366	0.997487	1.23939
1591	MYLLYKANGAS_AMPLIFICATION_HOT_SPOT_24	0.146548	0.997487	1.32845
1592	MYLLYKANGAS_AMPLIFICATION_HOT_SPOT_27	0.364389	0.997487	0.875392
1593	EBAUER_TARGETS_OF_PAX3_FOXO1_FUSION_DN	0.798121	0.997487	1.02775
1594	EBAUER_MYOGENIC_TARGETS_OF_PAX3_FOXO1_FUSION	0.911099	0.997487	0.985392
1595	SCHAVOLT_TARGETS_OF_TP53_AND_TP63	0.0871176	0.997487	1.35902
1596	MYLLYKANGAS_AMPLIFICATION_HOT_SPOT_8	0.558658	0.997487	0.904873
1597	MYLLYKANGAS_AMPLIFICATION_HOT_SPOT_23	0.861251	0.997487	1.03036
1598	MYLLYKANGAS_AMPLIFICATION_HOT_SPOT_12	0.123652	0.997487	0.601977
1599	MATTIOLI_MGUS_VS_PCL	0.821309	0.997487	0.973621
1600	MATTIOLI_MGUS_VS_MULTIPLE_MYELOMA	0.856339	0.997487	1.02257
1601	FARMER_BREAST_CANCER_APOCRINE_VS_LUMINAL	0.856443	0.997487	1.01272
1602	FARMER_BREAST_CANCER_APOCRINE_VS_BASAL	0.646938	0.997487	0.968845
1603	FARMER_BREAST_CANCER_BASAL_VS_LULMINAL	0.177186	0.997487	0.925552
1604	LUI_THYROID_CANCER_CLUSTER_1	0.767687	0.997487	1.0295
1605	LUI_THYROID_CANCER_CLUSTER_2	0.596947	0.997487	1.06944
1606	LUI_THYROID_CANCER_CLUSTER_3	0.667196	0.997487	1.08819
1607	LUI_THYROID_CANCER_CLUSTER_4	0.428802	0.997487	1.40322
1608	LUI_THYROID_CANCER_CLUSTER_5	0.0256333	0.997487	1.59579
1609	GRASEMANN_RETINOBLASTOMA_WITH_6P_AMPLIFICATION	0.415506	0.997487	1.19288
1610	LUI_TARGETS_OF_PAX8_PPARG_FUSION	0.653675	0.997487	1.08552
1611	SCHLOSSER_SERUM_RESPONSE_UP	0.275781	0.997487	0.907029
1612	SCHLOSSER_SERUM_RESPONSE_AUGMENTED_BY_MYC	0.739434	0.997487	0.958959
1613	SCHLOSSER_MYC_AND_SERUM_RESPONSE_SYNERGY	0.357376	0.997487	1.20548
1614	SCHLOSSER_MYC_TARGETS_REPRESSED_BY_SERUM	0.84265	0.997487	0.969157
1615	SCHLOSSER_MYC_TARGETS_AND_SERUM_RESPONSE_DN	0.83154	0.997487	0.962078
1616	SCHLOSSER_MYC_TARGETS_AND_SERUM_RESPONSE_UP	0.240771	0.997487	1.19146
1617	SCHLOSSER_SERUM_RESPONSE_DN	0.932036	0.997752	1.00963
1618	MATTIOLI_MULTIPLE_MYELOMA_SUBGROUPS	0.286295	0.997487	1.14765
1619	MATTIOLI_MULTIPLE_MYELOMA_WITH_14Q32_TRANSLOCATIONS	0.457996	0.997487	1.114
1620	FARMER_BREAST_CANCER_CLUSTER_1	0.254122	0.997487	26.5838
1621	FARMER_BREAST_CANCER_CLUSTER_7	0.986709	0.997752	1.00401
1622	FARMER_BREAST_CANCER_CLUSTER_2	0.555134	0.997487	0.520861
1623	ROSTY_CERVICAL_CANCER_PROLIFERATION_CLUSTER	0.495891	0.997487	0.665097
1624	SCHEIDEREIT_IKK_INTERACTING_PROTEINS	0.603282	0.997487	0.951197
1625	JAERVINEN_AMPLIFIED_IN_LARYNGEAL_CANCER	0.877036	0.997487	1.02251
1626	HEIDENBLAD_AMPLIFIED_IN_SOFT_TISSUE_CANCER	0.0519632	0.997487	1.3812
1627	KOBAYASHI_RESPONSE_TO_ROMIDEPSIN	0.427046	0.997487	0.87989
1628	LA_MEN1_TARGETS	0.597561	0.997487	1.11637
1629	LUND_SILENCED_BY_METHYLATION	0.0680653	0.997487	1.24523
1630	HONRADO_BREAST_CANCER_BRCA1_VS_BRCA2	0.872605	0.997487	1.04036
1631	BOWIE_RESPONSE_TO_EXTRACELLULAR_MATRIX	0.420762	0.997487	3.60073
1632	BOWIE_RESPONSE_TO_TAMOXIFEN	0.30947	0.997487	849.989
1633	AIYAR_COBRA1_TARGETS_UP	0.641066	0.997487	0.958989
1634	AIYAR_COBRA1_TARGETS_DN	0.61411	0.997487	1.07926
1635	LI_CISPLATIN_RESISTANCE_DN	0.127234	0.997487	1.31029
1636	LI_CISPLATIN_RESISTANCE_UP	0.998426	0.999491	1.00033
1637	HERNANDEZ_ABERRANT_MITOSIS_BY_DOCETACEL_4NM_UP	0.533134	0.997487	1.2119
1638	HERNANDEZ_MITOTIC_ARREST_BY_DOCETAXEL_1_UP	0.144917	0.997487	1.44945
1639	HERNANDEZ_MITOTIC_ARREST_BY_DOCETAXEL_1_DN	0.0795608	0.997487	1.32848
1640	HERNANDEZ_ABERRANT_MITOSIS_BY_DOCETACEL_2NM_UP	0.296579	0.997487	1.12198
1641	HERNANDEZ_ABERRANT_MITOSIS_BY_DOCETACEL_2NM_DN	0.430931	0.997487	1.13513
1642	HERNANDEZ_MITOTIC_ARREST_BY_DOCETAXEL_2_UP	0.935862	0.997752	0.991493
1643	HERNANDEZ_MITOTIC_ARREST_BY_DOCETAXEL_2_DN	0.790032	0.997487	1.03435
1644	XU_HGF_SIGNALING_NOT_VIA_AKT1_6HR	0.600056	0.997487	0.927546
1645	XU_HGF_TARGETS_INDUCED_BY_AKT1_6HR	0.228887	0.997487	1.38299
1646	XU_HGF_SIGNALING_NOT_VIA_AKT1_48HR_UP	0.618665	0.997487	0.937898
1647	XU_HGF_SIGNALING_NOT_VIA_AKT1_48HR_DN	0.392094	0.997487	0.846893
1648	XU_HGF_TARGETS_INDUCED_BY_AKT1_48HR_UP	0.470211	0.997487	1.20683
1649	XU_HGF_TARGETS_INDUCED_BY_AKT1_48HR_DN	0.63157	0.997487	0.890015
1650	XU_HGF_TARGETS_REPRESSED_BY_AKT1_DN	0.544259	0.997487	1.05323
1651	XU_AKT1_TARGETS_6HR	0.868908	0.997487	0.963434
1652	SHI_SPARC_TARGETS_UP	0.303713	0.997487	1.19121
1653	SHI_SPARC_TARGETS_DN	0.865217	0.997487	0.960655
1654	WAESCH_ANAPHASE_PROMOTING_COMPLEX	0.821411	0.997487	0.966972
1655	NEBEN_AML_WITH_FLT3_OR_NRAS_DN	0.757577	0.997487	0.935614
1656	DIRMEIER_LMP1_RESPONSE_EARLY	0.368599	0.997487	1.20331
1657	EINAV_INTERFERON_SIGNATURE_IN_CANCER	0.303414	0.997487	1.67264
1658	AMUNDSON_DNA_DAMAGE_RESPONSE_TP53	0.0781765	0.997487	1.33435
1659	SNIJDERS_AMPLIFIED_IN_HEAD_AND_NECK_TUMORS	0.602866	0.997487	1.0843
1660	WHITE_NEUROBLASTOMA_WITH_1P36.3_DELETION	0.0611752	0.997487	0.694373
1661	SILIGAN_BOUND_BY_EWS_FLT1_FUSION	0.649819	0.997487	0.957915
1662	DAUER_STAT3_TARGETS_UP	0.390009	0.997487	1.15556
1663	DAUER_STAT3_TARGETS_DN	0.463686	0.997487	1.36209
1664	PATIL_LIVER_CANCER	0.9709	0.997752	1.004
1665	KORKOLA_TERATOMA	0.272673	0.997487	1.18385
1666	KORKOLA_YOLK_SAC_TUMOR	0.39251	0.997487	1.11732
1667	WANG_METHYLATED_IN_BREAST_CANCER	0.680188	0.997487	1.07215
1668	HEIDENBLAD_AMPLIFIED_IN_PANCREATIC_CANCER	0.467956	0.997487	0.918599
1669	TERAMOTO_OPN_TARGETS_CLUSTER_1	0.634305	0.997487	1.09774
1670	TERAMOTO_OPN_TARGETS_CLUSTER_4	0.726982	0.997487	1.04989
1671	TERAMOTO_OPN_TARGETS_CLUSTER_6	0.240926	0.997487	1.2402
1672	TERAMOTO_OPN_TARGETS_CLUSTER_7	0.474963	0.997487	0.916901
1673	SEITZ_NEOPLASTIC_TRANSFORMATION_BY_8P_DELETION_UP	0.204203	0.997487	1.34775
1674	SEITZ_NEOPLASTIC_TRANSFORMATION_BY_8P_DELETION_DN	0.830597	0.997487	1.02997
1675	YORDY_RECIPROCAL_REGULATION_BY_ETS1_AND_SP100_DN	0.647243	0.997487	1.04284
1676	YORDY_RECIPROCAL_REGULATION_BY_ETS1_AND_SP100_UP	0.113927	0.997487	1.18664
1677	MEINHOLD_OVARIAN_CANCER_LOW_GRADE_UP	0.937431	0.997752	1.01748
1678	MEINHOLD_OVARIAN_CANCER_LOW_GRADE_DN	0.634023	0.997487	1.12428
1679	DACOSTA_ERCC3_ALLELE_XPCS_VS_TTD_UP	0.117362	0.997487	1.45444
1680	DACOSTA_ERCC3_ALLELE_XPCS_VS_TTD_DN	0.0393776	0.997487	1.43262
1681	DACOSTA_LOW_DOSE_UV_RESPONSE_VIA_ERCC3_XPCS_UP	0.0931538	0.997487	0.779569
1682	DACOSTA_UV_RESPONSE_VIA_ERCC3_UP	0.976975	0.997752	1.00168
1683	DACOSTA_UV_RESPONSE_VIA_ERCC3_DN	0.691286	0.997487	0.970989
1684	DACOSTA_UV_RESPONSE_VIA_ERCC3_COMMON_DN	0.418843	0.997487	0.940986
1685	DIRMEIER_LMP1_RESPONSE_LATE_UP	0.73035	0.997487	1.04837
1686	DIRMEIER_LMP1_RESPONSE_LATE_DN	0.378237	0.997487	1.18858
1687	HEIDENBLAD_AMPLICON_8Q24_UP	0.668329	0.997487	0.943389
1688	HEIDENBLAD_AMPLICON_8Q24_DN	0.0454241	0.997487	0.84102
1689	HEIDENBLAD_AMPLICON_12P11_12_UP	0.429209	0.997487	1.09444
1690	HEIDENBLAD_AMPLICON_12P11_12_DN	0.718995	0.997487	1.04977
1691	AMUNDSON_RESPONSE_TO_ARSENITE	0.315759	0.997487	1.06118
1692	FUNG_IL2_SIGNALING_2	0.878798	0.997487	1.04734
1693	FUNG_IL2_SIGNALING_1	0.664814	0.997487	1.15557
1694	SASAKI_TARGETS_OF_TP73_AND_TP63	0.127487	0.997487	1.39806
1695	YANAGIHARA_ESX1_TARGETS	0.141351	0.997487	1.22936
1696	WEINMANN_ADAPTATION_TO_HYPOXIA_UP	0.191959	0.997487	1.29735
1697	WEINMANN_ADAPTATION_TO_HYPOXIA_DN	0.621179	0.997487	1.09628
1698	TSUNODA_CISPLATIN_RESISTANCE_UP	0.0123719	0.997487	2.52517
1699	TSUNODA_CISPLATIN_RESISTANCE_DN	0.0533541	0.997487	1.3252
1700	MARTORIATI_MDM4_TARGETS_NEUROEPITHELIUM_UP	0.998941	0.999701	1.00008
1701	MARTORIATI_MDM4_TARGETS_NEUROEPITHELIUM_DN	0.428105	0.997487	1.08857
1702	MARTORIATI_MDM4_TARGETS_FETAL_LIVER_UP	0.75688	0.997487	1.01753
1703	MARTORIATI_MDM4_TARGETS_FETAL_LIVER_DN	0.725378	0.997487	1.0185
1704	LI_WILMS_TUMOR_ANAPLASTIC_UP	0.501948	0.997487	0.679914
1705	BORLAK_LIVER_CANCER_EGF_UP	0.536587	0.997487	1.07119
1706	MANN_RESPONSE_TO_AMIFOSTINE_UP	0.0066173	0.997487	1.52331
1707	YAN_ESCAPE_FROM_ANOIKIS	0.280434	0.997487	1.41138
1708	LIEN_BREAST_CARCINOMA_METAPLASTIC_VS_DUCTAL_UP	0.845317	0.997487	1.04395
1709	LIEN_BREAST_CARCINOMA_METAPLASTIC_VS_DUCTAL_DN	0.439662	0.997487	0.873472
1710	WOOD_EBV_EBNA1_TARGETS_UP	0.0648334	0.997487	1.1429
1711	WOOD_EBV_EBNA1_TARGETS_DN	0.355058	0.997487	1.16525
1712	MOHANKUMAR_HOXA1_TARGETS_UP	0.842006	0.997487	1.01526
1713	MOHANKUMAR_HOXA1_TARGETS_DN	0.535158	0.997487	1.07018
1714	DAWSON_METHYLATED_IN_LYMPHOMA_TCL1	0.504091	0.997487	1.0932
1715	MURATA_VIRULENCE_OF_H_PILORI	0.616833	0.997487	1.13278
1716	WANG_HCP_PROSTATE_CANCER	0.188674	0.997487	1.11977
1717	JOHANSSON_BRAIN_CANCER_EARLY_VS_LATE_DN	0.406607	0.997487	1.10925
1718	MAINA_VHL_TARGETS_DN	0.767718	0.997487	0.938669
1719	GRUETZMANN_PANCREATIC_CANCER_UP	0.269284	0.997487	1.11336
1720	GRUETZMANN_PANCREATIC_CANCER_DN	0.176516	0.997487	1.11612
1721	JAZAG_TGFB1_SIGNALING_UP	0.920763	0.997487	1.00635
1722	JAZAG_TGFB1_SIGNALING_DN	0.0374045	0.997487	0.853335
1723	JAZAG_TGFB1_SIGNALING_VIA_SMAD4_UP	0.973768	0.997752	1.00208
1724	JAZAG_TGFB1_SIGNALING_VIA_SMAD4_DN	0.811349	0.997487	0.979473
1725	LI_WILMS_TUMOR_VS_FETAL_KIDNEY_2_UP	0.010842	0.997487	1.5444
1726	LI_WILMS_TUMOR_VS_FETAL_KIDNEY_2_DN	0.306555	0.997487	1.15568
1727	SIMBULAN_UV_RESPONSE_NORMAL_DN	0.322393	0.997487	1.17988
1728	SIMBULAN_UV_RESPONSE_IMMORTALIZED_DN	0.906695	0.997487	1.01761
1729	CEBALLOS_TARGETS_OF_TP53_AND_MYC_UP	0.543115	0.997487	1.10914
1730	CEBALLOS_TARGETS_OF_TP53_AND_MYC_DN	0.0822396	0.997487	1.23219
1731	INAMURA_LUNG_CANCER_SCC_UP	0.494674	0.997487	0.839124
1732	INAMURA_LUNG_CANCER_SCC_DN	0.103328	0.997487	1.79887
1733	INAMURA_LUNG_CANCER_SCC_SUBTYPES_UP	0.854357	0.997487	0.965209
1734	SASAI_RESISTANCE_TO_NEOPLASTIC_TRANSFROMATION	0.251207	0.997487	1.25737
1735	KIM_MYC_AMPLIFICATION_TARGETS_UP	0.733211	0.997487	1.03511
1736	KIM_MYC_AMPLIFICATION_TARGETS_DN	0.426008	0.997487	0.933327
1737	KIM_MYCN_AMPLIFICATION_TARGETS_UP	0.653128	0.997487	1.03528
1738	KIM_MYCN_AMPLIFICATION_TARGETS_DN	0.903589	0.997487	0.989367
1739	KIM_MYCL1_AMPLIFICATION_TARGETS_UP	0.60268	0.997487	1.20005
1740	KIM_MYCL1_AMPLIFICATION_TARGETS_DN	0.310275	0.997487	1.14669
1741	TSAI_RESPONSE_TO_IONIZING_RADIATION	0.723933	0.997487	1.04081
1742	YANG_BREAST_CANCER_ESR1_UP	0.452946	0.997487	0.818415
1743	YANG_BREAST_CANCER_ESR1_DN	0.823431	0.997487	1.06996
1744	YANG_BREAST_CANCER_ESR1_LASER_UP	0.535495	0.997487	0.865459
1745	YANG_BREAST_CANCER_ESR1_LASER_DN	0.626886	0.997487	1.09404
1746	YANG_BREAST_CANCER_ESR1_BULK_UP	0.267364	0.997487	0.787093
1747	YANG_BREAST_CANCER_ESR1_BULK_DN	0.400366	0.997487	1.21409
1748	WANG_RESPONSE_TO_BEXAROTENE_UP	0.0843966	0.997487	0.85586
1749	WANG_RESPONSE_TO_BEXAROTENE_DN	0.520056	0.997487	1.11887
1750	SHANK_TAL1_TARGETS_DN	0.269299	0.997487	1.24373
1751	HASINA_NOL7_TARGETS_UP	0.118168	0.997487	1.44879
1752	HASINA_NOL7_TARGETS_DN	0.504134	0.997487	1.19679
1753	HOWLIN_PUBERTAL_MAMMARY_GLAND	0.0551487	0.997487	1.53197
1754	HATADA_METHYLATED_IN_LUNG_CANCER_UP	0.708752	0.997487	1.02606
1755	HATADA_METHYLATED_IN_LUNG_CANCER_DN	0.978397	0.997752	0.996985
1756	FURUKAWA_DUSP6_TARGETS_PCI35_UP	0.303906	0.997487	1.14026
1757	FURUKAWA_DUSP6_TARGETS_PCI35_DN	0.487338	0.997487	0.836163
1758	KARAKAS_TGFB1_SIGNALING	0.564415	0.997487	1.13286
1759	SHETH_LIVER_CANCER_VS_TXNIP_LOSS_PAM1	0.504096	0.997487	1.03386
1760	SHETH_LIVER_CANCER_VS_TXNIP_LOSS_PAM2	0.72043	0.997487	1.02858
1761	SHETH_LIVER_CANCER_VS_TXNIP_LOSS_PAM3	0.569892	0.997487	1.06255
1762	SHETH_LIVER_CANCER_VS_TXNIP_LOSS_PAM4	0.286448	0.997487	1.06952
1763	SHETH_LIVER_CANCER_VS_TXNIP_LOSS_PAM5	0.392224	0.997487	1.05964
1764	SHETH_LIVER_CANCER_VS_TXNIP_LOSS_PAM6	0.705388	0.997487	0.968458
1765	LIEN_BREAST_CARCINOMA_METAPLASTIC	0.32734	0.997487	1.34528
1766	TOMLINS_PROSTATE_CANCER_UP	0.436756	0.997487	0.911547
1767	TOMLINS_PROSTATE_CANCER_DN	0.0690442	0.997487	1.62716
1768	TOMLINS_METASTASIS_UP	0.139344	0.997487	1.28881
1769	TOMLINS_METASTASIS_DN	0.0589592	0.997487	1.52897
1770	LIANG_HEMATOPOIESIS_STEM_CELL_NUMBER_LARGE_VS_TINY_UP	0.138812	0.997487	1.24101
1771	LIANG_HEMATOPOIESIS_STEM_CELL_NUMBER_LARGE_VS_TINY_DN	0.264824	0.997487	1.11134
1772	LIANG_HEMATOPOIESIS_STEM_CELL_NUMBER_SMALL_VS_HUGE_UP	0.186878	0.997487	1.20294
1773	LIANG_HEMATOPOIESIS_STEM_CELL_NUMBER_SMALL_VS_HUGE_DN	0.432363	0.997487	0.893113
1774	SPIELMAN_LYMPHOBLAST_EUROPEAN_VS_ASIAN_2FC_UP	0.606145	0.997487	1.0975
1775	SPIELMAN_LYMPHOBLAST_EUROPEAN_VS_ASIAN_2FC_DN	0.728161	0.997487	1.09773
1776	SPIELMAN_LYMPHOBLAST_EUROPEAN_VS_ASIAN_UP	0.453607	0.997487	0.946331
1777	SPIELMAN_LYMPHOBLAST_EUROPEAN_VS_ASIAN_DN	0.428869	0.997487	1.0832
1778	HUI_MAPK14_TARGETS_UP	0.696876	0.997487	1.06429
1779	THEODOROU_MAMMARY_TUMORIGENESIS	0.717469	0.997487	0.947243
1780	BALLIF_DEVELOPMENTAL_DISABILITY_P16_P12_DELETION	0.700934	0.997487	0.912852
1781	SCHLESINGER_METHYLATED_IN_COLON_CANCER	0.841703	0.997487	0.965967
1782	PUJANA_BREAST_CANCER_LIT_INT_NETWORK	0.581466	0.997487	0.938905
1783	PUJANA_XPRSS_INT_NETWORK	0.894342	0.997487	0.971258
1784	PUJANA_BRCA1_PCC_NETWORK	0.983621	0.997752	1.00222
1785	PUJANA_BRCA2_PCC_NETWORK	0.854995	0.997487	0.970704
1786	PUJANA_ATM_PCC_NETWORK	0.852378	0.997487	1.01542
1787	PUJANA_CHEK2_PCC_NETWORK	0.825393	0.997487	0.966848
1788	PUJANA_BRCA_CENTERED_NETWORK	0.813266	0.997487	0.946073
1789	SCHLESINGER_H3K27ME3_IN_NORMAL_AND_METHYLATED_IN_CANCER	0.00462027	0.997487	1.6587
1790	SCHLESINGER_METHYLATED_DE_NOVO_IN_CANCER	0.782629	0.997487	0.974859
1791	KHETCHOUMIAN_TRIM24_TARGETS_UP	0.103478	0.997487	1.35596
1792	OHM_METHYLATED_IN_ADULT_CANCERS	0.0476704	0.997487	1.29609
1793	ALCALA_APOPTOSIS	0.602477	0.997487	1.05541
1794	OKAWA_NEUROBLASTOMA_1P36_31_DELETION	0.0563203	0.997487	0.698966
1795	COWLING_MYCN_TARGETS	0.151412	0.997487	1.36571
1796	FALVELLA_SMOKERS_WITH_LUNG_CANCER	0.0492076	0.997487	1.17034
1797	OZEN_MIR125B1_TARGETS	0.461188	0.997487	0.91732
1798	KAUFFMANN_MELANOMA_RELAPSE_UP	0.927044	0.997752	0.967577
1799	WILLIAMS_ESR1_TARGETS_UP	0.657177	0.997487	0.91299
1800	WILLIAMS_ESR2_TARGETS_UP	0.97856	0.997752	0.996645
1801	WILLIAMS_ESR2_TARGETS_DN	0.5696	0.997487	1.12185
1802	GROSS_ELK3_TARGETS_UP	0.145447	0.997487	1.26587
1803	GROSS_ELK3_TARGETS_DN	0.88928	0.997487	1.02367
1804	GROSS_HYPOXIA_VIA_ELK3_UP	0.547992	0.997487	1.04118
1805	GROSS_HYPOXIA_VIA_ELK3_DN	0.624764	0.997487	1.0627
1806	GROSS_HIF1A_TARGETS_DN	0.618215	0.997487	1.08469
1807	GROSS_HYPOXIA_VIA_HIF1A_UP	0.617413	0.997487	0.961433
1808	GROSS_HYPOXIA_VIA_HIF1A_DN	0.611464	0.997487	0.964104
1809	GROSS_HYPOXIA_VIA_ELK3_ONLY_UP	0.262622	0.997487	1.27804
1810	GROSS_HYPOXIA_VIA_ELK3_ONLY_DN	0.19295	0.997487	1.12213
1811	GROSS_HYPOXIA_VIA_ELK3_AND_HIF1A_UP	0.85441	0.997487	1.01608
1812	GROSS_HYPOXIA_VIA_ELK3_AND_HIF1A_DN	0.993546	0.997752	0.999367
1813	NUYTTEN_NIPP1_TARGETS_UP	0.492162	0.997487	1.05325
1814	NUYTTEN_NIPP1_TARGETS_DN	0.515199	0.997487	0.973073
1815	NUYTTEN_EZH2_TARGETS_UP	0.48382	0.997487	1.06216
1816	NUYTTEN_EZH2_TARGETS_DN	0.606441	0.997487	0.953409
1817	INGRAM_SHH_TARGETS_UP	0.0699844	0.997487	1.20728
1818	INGRAM_SHH_TARGETS_DN	0.357523	0.997487	1.12189
1819	MARTIN_NFKB_TARGETS_UP	0.442972	0.997487	1.10502
1820	MARTIN_VIRAL_GPCR_SIGNALING_UP	0.0938121	0.997487	1.18424
1821	MARTIN_VIRAL_GPCR_SIGNALING_DN	0.88408	0.997487	0.98827
1822	BUYTAERT_PHOTODYNAMIC_THERAPY_STRESS_UP	0.619351	0.997487	0.972349
1823	BUYTAERT_PHOTODYNAMIC_THERAPY_STRESS_DN	0.18705	0.997487	1.07178
1824	FERREIRA_EWINGS_SARCOMA_UNSTABLE_VS_STABLE_UP	0.68388	0.997487	0.924849
1825	FERREIRA_EWINGS_SARCOMA_UNSTABLE_VS_STABLE_DN	0.4266	0.997487	0.933909
1826	NAKAYAMA_FRA2_TARGETS	0.772344	0.997487	1.03958
1827	LOPEZ_MBD_TARGETS	0.829403	0.997487	0.991374
1828	LOPEZ_MBD_TARGETS_IMPRINTED_AND_X_LINKED	0.969724	0.997752	1.00684
1829	ROPERO_HDAC2_TARGETS	0.273286	0.997487	1.08187
1830	LIU_LIVER_CANCER	0.17614	0.997487	1.16756
1831	LIU_BREAST_CANCER	0.172124	0.997487	1.15481
1832	LIU_NASOPHARYNGEAL_CARCINOMA	0.846944	0.997487	0.98586
1833	LIU_COMMON_CANCER_GENES	0.120788	0.997487	0.89321
1834	LOCKWOOD_AMPLIFIED_IN_LUNG_CANCER	0.328465	0.997487	1.10044
1835	RAHMAN_TP53_TARGETS_PHOSPHORYLATED	0.615471	0.997487	1.09741
1836	WEI_MIR34A_TARGETS	0.974677	0.997752	1.00226
1837	WEI_MYCN_TARGETS_WITH_E_BOX	0.740315	0.997487	0.962699
1838	LIAO_HAVE_SOX4_BINDING_SITES	0.66673	0.997487	0.950802
1839	LIAO_METASTASIS	0.450063	0.997487	0.940763
1840	TONG_INTERACT_WITH_PTTG1	0.149927	0.997487	0.87801
1841	SCIAN_CELL_CYCLE_TARGETS_OF_TP53_AND_TP73_DN	0.990832	0.997752	0.99383
1842	SCIAN_INVERSED_TARGETS_OF_TP53_AND_TP73_UP	0.150232	0.997487	1.2892
1843	SCIAN_INVERSED_TARGETS_OF_TP53_AND_TP73_DN	0.677499	0.997487	1.04228
1844	GUENTHER_GROWTH_SPHERICAL_VS_ADHERENT_UP	0.375256	0.997487	0.813677
1845	GUENTHER_GROWTH_SPHERICAL_VS_ADHERENT_DN	0.0363061	0.997487	1.50262
1846	SCHWAB_TARGETS_OF_BMYB_POLYMORPHIC_VARIANTS_UP	0.610814	0.997487	0.905329
1847	SCHWAB_TARGETS_OF_BMYB_POLYMORPHIC_VARIANTS_DN	0.0225955	0.997487	0.712213
1848	GOUYER_TATI_TARGETS_DN	0.269337	0.997487	1.38328
1849	CAFFAREL_RESPONSE_TO_THC_UP	0.83785	0.997487	0.973774
1850	CAFFAREL_RESPONSE_TO_THC_DN	0.381119	0.997487	1.22204
1851	CAFFAREL_RESPONSE_TO_THC_8HR_5_UP	0.562862	0.997487	1.11503
1852	CAFFAREL_RESPONSE_TO_THC_8HR_5_DN	0.207096	0.997487	0.774016
1853	CAFFAREL_RESPONSE_TO_THC_8HR_3_DN	0.311825	0.997487	0.820508
1854	CAFFAREL_RESPONSE_TO_THC_24HR_3_DN	0.529146	0.997487	0.885624
1855	CAFFAREL_RESPONSE_TO_THC_24HR_5_UP	0.69472	0.997487	1.07156
1856	CAFFAREL_RESPONSE_TO_THC_24HR_5_DN	0.911967	0.997487	1.0145
1857	BERTUCCI_INVASIVE_CARCINOMA_DUCTAL_VS_LOBULAR_UP	0.00869579	0.997487	0.699249
1858	BERTUCCI_INVASIVE_CARCINOMA_DUCTAL_VS_LOBULAR_DN	0.132095	0.997487	2.0165
1859	SUH_COEXPRESSED_WITH_ID1_AND_ID2_UP	0.919018	0.997487	0.984348
1860	WOTTON_RUNX_TARGETS_UP	0.0508357	0.997487	1.33764
1861	WOTTON_RUNX_TARGETS_DN	0.868207	0.997487	0.97201
1862	GARCIA_TARGETS_OF_FLI1_AND_DAX1_UP	0.620558	0.997487	0.949928
1863	GARCIA_TARGETS_OF_FLI1_AND_DAX1_DN	0.456293	0.997487	1.10834
1864	RICKMAN_TUMOR_DIFFERENTIATED_WELL_VS_POORLY_UP	0.922324	0.997752	0.991253
1865	RICKMAN_TUMOR_DIFFERENTIATED_WELL_VS_POORLY_DN	0.340057	0.997487	1.07614
1866	RICKMAN_TUMOR_DIFFERENTIATED_WELL_VS_MODERATELY_UP	0.557623	0.997487	0.956763
1867	RICKMAN_TUMOR_DIFFERENTIATED_WELL_VS_MODERATELY_DN	0.965891	0.997752	1.00414
1868	RICKMAN_TUMOR_DIFFERENTIATED_MODERATELY_VS_POORLY_UP	0.0759969	0.997487	1.15649
1869	RICKMAN_TUMOR_DIFFERENTIATED_MODERATELY_VS_POORLY_DN	0.798349	0.997487	0.924072
1870	RICKMAN_METASTASIS_UP	0.25471	0.997487	1.07717
1871	RICKMAN_METASTASIS_DN	0.857566	0.997487	1.0165
1872	FRIDMAN_SENESCENCE_UP	0.0838429	0.997487	1.23123
1873	FRIDMAN_SENESCENCE_DN	0.196551	0.997487	1.37082
1874	FRIDMAN_IMMORTALIZATION_DN	0.0791939	0.997487	1.41332
1875	SCHAEFFER_PROSTATE_DEVELOPMENT_6HR_UP	0.371288	0.997487	1.11583
1876	SCHAEFFER_PROSTATE_DEVELOPMENT_6HR_DN	0.410994	0.997487	0.967392
1877	SCHAEFFER_PROSTATE_DEVELOPMENT_12HR_UP	0.895336	0.997487	1.01736
1878	SCHAEFFER_PROSTATE_DEVELOPMENT_12HR_DN	0.410035	0.997487	1.13128
1879	SCHAEFFER_PROSTATE_DEVELOPMENT_48HR_UP	0.527102	0.997487	1.04292
1880	SCHAEFFER_PROSTATE_DEVELOPMENT_48HR_DN	0.181342	0.997487	1.16385
1881	SCHAEFFER_PROSTATE_DEVELOPMENT_AND_CANCER_BOX1_UP	0.88637	0.997487	0.979721
1882	SCHAEFFER_PROSTATE_DEVELOPMENT_AND_CANCER_BOX4_DN	0.15984	0.997487	0.853902
1883	SCHAEFFER_SOX9_TARGETS_IN_PROSTATE_DEVELOPMENT_UP	0.966802	0.997752	1.00667
1884	SCHAEFFER_SOX9_TARGETS_IN_PROSTATE_DEVELOPMENT_DN	0.858475	0.997487	0.974005
1885	KOYAMA_SEMA3B_TARGETS_UP	0.426529	0.997487	0.958452
1886	KOYAMA_SEMA3B_TARGETS_DN	0.713185	0.997487	1.01831
1887	RICKMAN_HEAD_AND_NECK_CANCER_A	0.654153	0.997487	1.0779
1888	RICKMAN_HEAD_AND_NECK_CANCER_B	0.367518	0.997487	1.16735
1889	RICKMAN_HEAD_AND_NECK_CANCER_C	0.428232	0.997487	1.11874
1890	RICKMAN_HEAD_AND_NECK_CANCER_D	0.841102	0.997487	1.0482
1891	RICKMAN_HEAD_AND_NECK_CANCER_E	0.49072	0.997487	1.10083
1892	RICKMAN_HEAD_AND_NECK_CANCER_F	0.088291	0.997487	1.34364
1893	WU_CELL_MIGRATION	0.307653	0.997487	1.13269
1894	TAGHAVI_NEOPLASTIC_TRANSFORMATION	0.845949	0.997487	1.04901
1895	COLIN_PILOCYTIC_ASTROCYTOMA_VS_GLIOBLASTOMA_UP	0.616592	0.997487	1.09693
1896	COLIN_PILOCYTIC_ASTROCYTOMA_VS_GLIOBLASTOMA_DN	0.0932734	0.997487	1.36323
1897	BALDWIN_PRKCI_TARGETS_UP	0.415491	0.997487	1.07765
1898	GOTZMANN_EPITHELIAL_TO_MESENCHYMAL_TRANSITION_UP	0.0939524	0.997487	1.24024
1899	GOTZMANN_EPITHELIAL_TO_MESENCHYMAL_TRANSITION_DN	0.789578	0.997487	1.0201
1900	HE_PTEN_TARGETS_UP	0.19732	0.997487	1.33881
1901	AMIT_DELAYED_EARLY_GENES	0.261256	0.997487	1.35699
1902	DEN_INTERACT_WITH_LCA5	0.79265	0.997487	0.965157
1903	PASQUALUCCI_LYMPHOMA_BY_GC_STAGE_UP	0.0853695	0.997487	1.10861
1904	PASQUALUCCI_LYMPHOMA_BY_GC_STAGE_DN	0.960527	0.997752	1.00622
1905	BENPORATH_ES_1	0.870285	0.997487	0.980567
1906	BENPORATH_ES_2	0.677174	0.997487	1.06657
1907	BENPORATH_NANOG_TARGETS	0.695755	0.997487	1.01491
1908	BENPORATH_OCT4_TARGETS	0.622462	0.997487	1.02658
1909	BENPORATH_SOX2_TARGETS	0.605365	0.997487	0.979728
1910	BENPORATH_NOS_TARGETS	0.832984	0.997487	0.986465
1911	BENPORATH_SUZ12_TARGETS	0.733393	0.997487	1.02615
1912	BENPORATH_EED_TARGETS	0.558205	0.997487	1.04082
1913	BENPORATH_ES_WITH_H3K27ME3	0.623727	0.997487	1.03903
1914	BENPORATH_PRC2_TARGETS	0.519543	0.997487	1.05024
1915	BENPORATH_MYC_TARGETS_WITH_EBOX	0.4459	0.997487	1.05148
1916	BENPORATH_MYC_MAX_TARGETS	0.817019	0.997487	0.984564
1917	BENPORATH_CYCLING_GENES	0.585628	0.997487	0.943582
1918	BENPORATH_PROLIFERATION	0.820186	0.997487	1.07686
1919	PETRETTO_CARDIAC_HYPERTROPHY	0.0464726	0.997487	1.74256
1920	STARK_PREFRONTAL_CORTEX_22Q11_DELETION_UP	0.0920918	0.997487	0.850431
1921	STARK_PREFRONTAL_CORTEX_22Q11_DELETION_DN	0.875443	0.997487	0.986046
1922	STARK_HYPPOCAMPUS_22Q11_DELETION_UP	0.400919	0.997487	0.891837
1923	STARK_HYPPOCAMPUS_22Q11_DELETION_DN	0.901602	0.997487	0.967065
1924	BENPORATH_ES_CORE_NINE_CORRELATED	0.902189	0.997487	0.982825
1925	PETRETTO_BLOOD_PRESSURE_UP	0.368182	0.997487	1.22658
1926	PETRETTO_HEART_MASS_QTL_CIS_UP	0.0197043	0.997487	1.28706
1927	PETRETTO_HEART_MASS_QTL_CIS_DN	0.421605	0.997487	0.916051
1928	AMIT_EGF_RESPONSE_20_HELA	0.503755	0.997487	1.26556
1929	AMIT_EGF_RESPONSE_40_HELA	0.931152	0.997752	0.980941
1930	AMIT_EGF_RESPONSE_60_HELA	0.53443	0.997487	0.924627
1931	AMIT_EGF_RESPONSE_120_HELA	0.862941	0.997487	1.0196
1932	AMIT_EGF_RESPONSE_240_HELA	0.719485	0.997487	0.96272
1933	AMIT_EGF_RESPONSE_480_HELA	0.85542	0.997487	1.01747
1934	AMIT_EGF_RESPONSE_20_MCF10A	0.0551991	0.997487	0.712912
1935	AMIT_EGF_RESPONSE_40_MCF10A	0.899002	0.997487	1.02608
1936	AMIT_EGF_RESPONSE_60_MCF10A	0.626263	0.997487	1.10007
1937	AMIT_EGF_RESPONSE_120_MCF10A	0.211496	0.997487	0.857752
1938	AMIT_EGF_RESPONSE_240_MCF10A	0.130025	0.997487	1.44809
1939	AMIT_EGF_RESPONSE_480_MCF10A	0.127943	0.997487	1.18635
1940	AMIT_SERUM_RESPONSE_20_MCF10A	0.758562	0.997487	0.956448
1941	AMIT_SERUM_RESPONSE_40_MCF10A	0.431338	0.997487	1.33422
1942	AMIT_SERUM_RESPONSE_60_MCF10A	0.291984	0.997487	1.1807
1943	AMIT_SERUM_RESPONSE_120_MCF10A	0.817835	0.997487	1.02961
1944	AMIT_SERUM_RESPONSE_240_MCF10A	0.780712	0.997487	1.0394
1945	AMIT_SERUM_RESPONSE_480_MCF10A	0.238631	0.997487	0.88478
1946	GEORGES_CELL_CYCLE_MIR192_TARGETS	0.179335	0.997487	0.858144
1947	GEORGES_TARGETS_OF_MIR192_AND_MIR215	0.612336	0.997487	0.964123
1948	SHEN_SMARCA2_TARGETS_UP	0.977864	0.997752	0.996157
1949	SHEN_SMARCA2_TARGETS_DN	0.810562	0.997487	0.983836
1950	LIN_SILENCED_BY_TUMOR_MICROENVIRONMENT	0.677631	0.997487	0.952767
1951	SAKAI_TUMOR_INFILTRATING_MONOCYTES_DN	0.73644	0.997487	1.0466
1952	SAKAI_TUMOR_INFILTRATING_MONOCYTES_UP	0.300486	0.997487	0.87172
1953	SAKAI_CHRONIC_HEPATITIS_VS_LIVER_CANCER_DN	0.40813	0.997487	1.09196
1954	JEON_SMAD6_TARGETS_UP	0.252156	0.997487	1.35668
1955	JEON_SMAD6_TARGETS_DN	0.939841	0.997752	0.983758
1956	WANG_PROSTATE_CANCER_ANDROGEN_INDEPENDENT	0.101053	0.997487	1.14144
1957	SUNG_METASTASIS_STROMA_UP	0.735369	0.997487	1.04142
1958	SUNG_METASTASIS_STROMA_DN	0.254533	0.997487	1.21111
1959	SHIN_B_CELL_LYMPHOMA_CLUSTER_1	0.678768	0.997487	1.13813
1960	SHIN_B_CELL_LYMPHOMA_CLUSTER_2	0.712506	0.997487	1.04154
1961	SHIN_B_CELL_LYMPHOMA_CLUSTER_3	0.798719	0.997487	0.948735
1962	SHIN_B_CELL_LYMPHOMA_CLUSTER_5	0.430822	0.997487	1.15128
1963	SHIN_B_CELL_LYMPHOMA_CLUSTER_6	0.431493	0.997487	0.809662
1964	SHIN_B_CELL_LYMPHOMA_CLUSTER_7	0.537328	0.997487	0.930959
1965	SHIN_B_CELL_LYMPHOMA_CLUSTER_8	0.961408	0.997752	1.01121
1966	SHIN_B_CELL_LYMPHOMA_CLUSTER_9	0.402655	0.997487	1.67157
1967	ZHANG_RESPONSE_TO_IKK_INHIBITOR_AND_TNF_UP	0.594286	0.997487	1.07579
1968	ZHANG_RESPONSE_TO_IKK_INHIBITOR_AND_TNF_DN	0.349247	0.997487	0.926354
1969	MORI_PRE_BI_LYMPHOCYTE_UP	0.780822	0.997487	1.07463
1970	MORI_PRE_BI_LYMPHOCYTE_DN	0.865698	0.997487	0.975827
1971	MORI_LARGE_PRE_BII_LYMPHOCYTE_UP	0.788449	0.997487	0.919842
1972	MORI_LARGE_PRE_BII_LYMPHOCYTE_DN	0.78349	0.997487	1.07774
1973	MORI_SMALL_PRE_BII_LYMPHOCYTE_UP	0.866808	0.997487	1.01891
1974	MORI_SMALL_PRE_BII_LYMPHOCYTE_DN	0.866007	0.997487	1.01313
1975	MORI_IMMATURE_B_LYMPHOCYTE_UP	0.733578	0.997487	0.932009
1976	MORI_IMMATURE_B_LYMPHOCYTE_DN	0.870418	0.997487	0.942874
1977	MORI_MATURE_B_LYMPHOCYTE_UP	0.925017	0.997752	1.0167
1978	MORI_MATURE_B_LYMPHOCYTE_DN	0.880681	0.997487	1.02513
1979	MORI_PLASMA_CELL_UP	0.856044	0.997487	0.972887
1980	MORI_PLASMA_CELL_DN	0.808068	0.997487	1.05433
1981	MORI_EMU_MYC_LYMPHOMA_BY_ONSET_TIME_UP	0.502869	0.997487	0.927211
1982	MORI_EMU_MYC_LYMPHOMA_BY_ONSET_TIME_DN	0.366029	0.997487	1.12291
1983	COLLIS_PRKDC_SUBSTRATES	0.961304	0.997752	1.00595
1984	COLLIS_PRKDC_REGULATORS	0.752195	0.997487	0.939705
1985	LEE_TARGETS_OF_PTCH1_AND_SUFU_UP	0.15632	0.997487	1.22544
1986	LEE_TARGETS_OF_PTCH1_AND_SUFU_DN	0.853077	0.997487	0.978452
1987	KAUFFMANN_DNA_REPAIR_GENES	0.669147	0.997487	0.951178
1988	KAUFFMANN_DNA_REPLICATION_GENES	0.472772	0.997487	0.910755
1989	NIKOLSKY_BREAST_CANCER_1Q21_AMPLICON	0.696062	0.997487	1.11979
1990	NIKOLSKY_BREAST_CANCER_1Q32_AMPLICON	0.522312	0.997487	0.825283
1991	NIKOLSKY_BREAST_CANCER_5P15_AMPLICON	0.744572	0.997487	0.941317
1992	NIKOLSKY_BREAST_CANCER_6P24_P22_AMPLICON	0.323704	0.997487	1.27947
1993	NIKOLSKY_BREAST_CANCER_7P22_AMPLICON	0.403387	0.997487	1.19884
1994	NIKOLSKY_BREAST_CANCER_7P15_AMPLICON	0.580417	0.997487	1.46486
1995	NIKOLSKY_BREAST_CANCER_7Q21_Q22_AMPLICON	0.969893	0.997752	0.995148
1996	NIKOLSKY_BREAST_CANCER_8P12_P11_AMPLICON	0.782261	0.997487	0.916347
1997	NIKOLSKY_BREAST_CANCER_8Q12_Q22_AMPLICON	0.999456	0.999701	1.00017
1998	NIKOLSKY_BREAST_CANCER_8Q23_Q24_AMPLICON	0.638087	0.997487	0.857112
1999	NIKOLSKY_BREAST_CANCER_11Q12_Q14_AMPLICON	0.67875	0.997487	1.0631
[truncated: 2,691 more rows]

## Sheet: Description
Dataset EV14: C2 pathway t-test results for at risk METABRIC tumors with >5 year OS vs. <5 year OS
