# Supplementary material for: ENDORSE: a prognostic model for endocrine therapy in estrogen‐receptor‐positive breast cancers
Source: Mol Syst Biol. 2022 Jun 7;18(6):e10558. doi: 10.15252/msb.202110558 (PMC9172932; doi:10.15252/msb.202110558)
Supplement: Supplementary file 16 — Dataset EV15 [file MSB-18-e10558-s017.xls]

## Sheet: Dataset EV15
	Name	p	fdr	fc
1	GLI1_UP.V1_DN	0.0895596	0.277488	0.775545
2	GLI1_UP.V1_UP	0.393928	0.636345	0.902206
3	E2F1_UP.V1_DN	0.0621242	0.249819	0.840933
4	E2F1_UP.V1_UP	0.268068	0.518726	0.944802
5	EGFR_UP.V1_DN	0.139051	0.344703	1.13341
6	EGFR_UP.V1_UP	0.0147252	0.126771	0.637321
7	ERBB2_UP.V1_DN	0.0430531	0.214132	1.26314
8	ERBB2_UP.V1_UP	0.00980294	0.12305	0.769559
9	GCNP_SHH_UP_EARLY.V1_DN	0.765502	0.882195	0.980066
10	GCNP_SHH_UP_EARLY.V1_UP	0.682942	0.832748	1.02503
11	GCNP_SHH_UP_LATE.V1_DN	0.0260375	0.164036	0.874839
12	GCNP_SHH_UP_LATE.V1_UP	0.864049	0.943961	1.0107
13	RAPA_EARLY_UP.V1_DN	0.00948133	0.12305	0.830628
14	RAPA_EARLY_UP.V1_UP	0.0663905	0.250956	0.86211
15	HINATA_NFKB_IMMU_INF	0.426829	0.6667	0.666715
16	HINATA_NFKB_MATRIX	0.0225795	0.152411	0.537112
17	CYCLIN_D1_KE_.V1_DN	0.677806	0.831852	0.961428
18	CYCLIN_D1_KE_.V1_UP	0.00994998	0.12305	0.838004
19	CYCLIN_D1_UP.V1_DN	0.606176	0.80276	0.973362
20	CYCLIN_D1_UP.V1_UP	0.0423639	0.214132	0.838274
21	CSR_EARLY_UP.V1_DN	0.27607	0.521772	1.09584
22	CSR_EARLY_UP.V1_UP	0.0698614	0.254438	0.864503
23	CSR_LATE_UP.V1_DN	0.520128	0.732487	0.912388
24	CSR_LATE_UP.V1_UP	0.523205	0.732487	0.958966
25	AKT_UP_MTOR_DN.V1_DN	0.638438	0.819888	1.03473
26	AKT_UP_MTOR_DN.V1_UP	0.0714016	0.254438	0.87362
27	AKT_UP.V1_DN	0.0569824	0.244765	0.750881
28	AKT_UP.V1_UP	0.00604476	0.112395	0.834223
29	MTOR_UP.V1_DN	0.283549	0.530601	0.889242
30	MTOR_UP.V1_UP	0.376832	0.613977	0.950853
31	PGF_UP.V1_DN	0.10773	0.305783	0.882246
32	PGF_UP.V1_UP	0.065509	0.250956	1.31674
33	VEGF_A_UP.V1_DN	0.930769	0.961286	1.00682
34	VEGF_A_UP.V1_UP	0.264171	0.518726	0.904955
35	BCAT_GDS748_DN	0.260369	0.517998	1.0757
36	BCAT_GDS748_UP	0.442915	0.678556	0.857166
37	BCAT.100_UP.V1_DN	0.0558471	0.244765	0.746842
38	BCAT.100_UP.V1_UP	0.982245	0.99275	0.99637
39	ATF2_S_UP.V1_DN	0.010858	0.12305	0.686799
40	ATF2_S_UP.V1_UP	0.320363	0.571213	0.939545
41	ATF2_UP.V1_DN	0.0734624	0.254438	0.775821
42	ATF2_UP.V1_UP	0.166912	0.380076	0.922938
43	WNT_UP.V1_DN	0.15124	0.357306	0.887793
44	WNT_UP.V1_UP	0.0764325	0.254438	0.883275
45	ATM_DN.V1_DN	0.187618	0.418644	0.901543
46	ATM_DN.V1_UP	0.341483	0.592113	0.921535
47	P53_DN.V2_DN	0.795534	0.905758	1.01884
48	P53_DN.V2_UP	0.237528	0.482719	0.882411
49	RELA_DN.V1_DN	0.642118	0.819888	0.951895
50	RELA_DN.V1_UP	0.913815	0.956446	1.01287
51	P53_DN.V1_DN	0.489551	0.700581	0.898678
52	P53_DN.V1_UP	0.0635072	0.25006	0.809217
53	BCAT_BILD_ET_AL_DN	0.859206	0.943961	1.01675
54	BCAT_BILD_ET_AL_UP	0.621201	0.815327	0.952794
55	E2F3_UP.V1_DN	0.994538	0.994538	1.00038
56	E2F3_UP.V1_UP	0.646367	0.819888	0.970935
57	MYC_UP.V1_DN	0.188279	0.418644	0.907177
58	MYC_UP.V1_UP	0.978686	0.99275	1.00206
59	SRC_UP.V1_DN	0.471076	0.695573	0.962981
60	SRC_UP.V1_UP	0.586406	0.797343	0.967493
61	SNF5_DN.V1_DN	0.0599532	0.246329	0.768171
62	SNF5_DN.V1_UP	0.0444544	0.215433	0.809308
63	CAMP_UP.V1_DN	0.271713	0.518726	0.887532
64	CAMP_UP.V1_UP	0.644993	0.819888	0.976911
65	LTE2_UP.V1_DN	0.45706	0.68559	1.09412
66	LTE2_UP.V1_UP	0.0926669	0.282485	0.833397
67	MEK_UP.V1_DN	0.0100829	0.12305	1.39089
68	MEK_UP.V1_UP	0.00142785	0.112395	0.67137
69	RAF_UP.V1_DN	0.125089	0.332984	1.21857
70	RAF_UP.V1_UP	0.0584368	0.245434	0.720147
71	PRC1_BMI_UP.V1_DN	0.656529	0.820723	1.02724
72	PRC1_BMI_UP.V1_UP	0.203809	0.428072	0.910155
73	PRC2_EED_UP.V1_DN	0.356947	0.607774	0.925672
74	PRC2_EED_UP.V1_UP	0.752189	0.881762	0.976352
75	PRC2_EZH2_UP.V1_DN	0.375426	0.613977	0.955633
76	PRC2_EZH2_UP.V1_UP	0.025917	0.164036	0.776117
77	PRC2_SUZ12_UP.V1_DN	0.0277716	0.164727	0.894533
78	PRC2_SUZ12_UP.V1_UP	0.96001	0.983811	1.00457
79	JNK_DN.V1_DN	0.108399	0.305783	0.90704
80	JNK_DN.V1_UP	0.256971	0.516676	0.896483
81	BRCA1_DN.V1_DN	0.140434	0.344703	0.897558
82	BRCA1_DN.V1_UP	0.0170811	0.134514	0.813745
83	CTIP_DN.V1_DN	0.542706	0.748697	0.950854
84	CTIP_DN.V1_UP	0.437783	0.678205	0.931646
85	PKCA_DN.V1_DN	0.0320822	0.174876	0.835984
86	PKCA_DN.V1_UP	0.116714	0.324398	1.13485
87	MTOR_UP.N4.V1_DN	0.0490222	0.23163	1.26665
88	MTOR_UP.N4.V1_UP	0.119803	0.328156	0.901695
89	PTEN_DN.V2_DN	0.0767353	0.254438	0.897873
90	PTEN_DN.V2_UP	0.48945	0.700581	0.9089
91	DCA_UP.V1_DN	0.312273	0.565399	1.05874
92	DCA_UP.V1_UP	0.37362	0.613977	0.945119
93	ESC_J1_UP_EARLY.V1_DN	0.00436141	0.112395	0.785985
94	ESC_J1_UP_EARLY.V1_UP	0.913486	0.956446	0.993431
95	ESC_J1_UP_LATE.V1_DN	0.366478	0.612959	0.955699
96	ESC_J1_UP_LATE.V1_UP	0.00654151	0.112395	0.714497
97	ESC_V6.5_UP_EARLY.V1_DN	0.0147565	0.126771	0.63735
98	ESC_V6.5_UP_EARLY.V1_UP	0.31411	0.565399	0.942153
99	ESC_V6.5_UP_LATE.V1_DN	0.107379	0.305783	0.90797
100	ESC_V6.5_UP_LATE.V1_UP	0.00429098	0.112395	0.756784
101	ALK_DN.V1_DN	0.135733	0.344703	0.885821
102	ALK_DN.V1_UP	0.00566098	0.112395	0.766323
103	BMI1_DN_MEL18_DN.V1_DN	0.87513	0.950572	0.97229
104	BMI1_DN_MEL18_DN.V1_UP	0.00380287	0.112395	0.599748
105	BMI1_DN.V1_DN	0.891788	0.956446	0.984248
106	BMI1_DN.V1_UP	0.00337424	0.112395	0.596785
107	MEL18_DN.V1_DN	0.477645	0.695709	0.896561
108	MEL18_DN.V1_UP	0.00339483	0.112395	0.674703
109	PTEN_DN.V1_DN	0.0188172	0.142258	0.772939
110	PTEN_DN.V1_UP	0.146922	0.351496	0.84145
111	NOTCH_DN.V1_DN	0.287289	0.53233	0.903853
112	NOTCH_DN.V1_UP	0.197363	0.428072	0.924861
113	EIF4E_DN	0.922457	0.957936	0.990715
114	EIF4E_UP	0.466681	0.694509	1.06579
115	CRX_DN.V1_DN	0.0323844	0.174876	0.744844
116	CRX_DN.V1_UP	0.910428	0.956446	1.00667
117	CRX_NRL_DN.V1_DN	0.0967407	0.290222	0.900251
118	CRX_NRL_DN.V1_UP	0.0161855	0.133002	0.859532
119	NRL_DN.V1_DN	0.739342	0.878841	0.980001
120	NRL_DN.V1_UP	0.0525066	0.242042	0.880215
121	RB_DN.V1_DN	0.269799	0.518726	0.898844
122	RB_DN.V1_UP	0.863504	0.943961	0.990591
123	RB_P107_DN.V1_DN	0.73929	0.878841	1.01975
124	RB_P107_DN.V1_UP	0.0114437	0.12305	0.838297
125	RB_P130_DN.V1_DN	0.228348	0.469105	1.1415
126	RB_P130_DN.V1_UP	0.748885	0.881762	0.98375
127	CAHOY_ASTROCYTIC	0.0741651	0.254438	0.856265
128	CAHOY_ASTROGLIAL	0.0210841	0.152411	0.612652
129	CAHOY_NEURONAL	0.794862	0.905758	1.03378
130	CAHOY_OLIGODENDROCUTIC	0.41817	0.658617	0.940039
131	RPS14_DN.V1_DN	0.100648	0.297226	0.910527
132	RPS14_DN.V1_UP	0.22219	0.461471	0.768363
133	IL15_UP.V1_DN	0.642247	0.819888	0.944684
134	IL15_UP.V1_UP	0.0278903	0.164727	0.821886
135	IL2_UP.V1_DN	0.96299	0.983811	0.994928
136	IL2_UP.V1_UP	0.0827651	0.26071	0.854297
137	IL21_UP.V1_DN	0.203127	0.428072	0.898883
138	IL21_UP.V1_UP	0.755796	0.881762	0.970217
139	PDGF_ERK_DN.V1_DN	0.137705	0.344703	0.920427
140	PDGF_ERK_DN.V1_UP	0.328938	0.581022	1.06095
141	PDGF_UP.V1_DN	0.340323	0.592113	0.924018
142	PDGF_UP.V1_UP	0.404828	0.642962	0.958943
143	TGFB_UP.V1_DN	0.664395	0.820723	1.02688
144	TGFB_UP.V1_UP	0.0119118	0.12305	0.691281
145	YAP1_DN	0.663786	0.820723	1.03628
146	YAP1_UP	0.663903	0.820723	1.04901
147	SIRNA_EIF4GI_DN	0.365511	0.612959	1.08318
148	SIRNA_EIF4GI_UP	0.826531	0.924345	0.981744
149	HOXA9_DN.V1_DN	0.00512114	0.112395	0.861042
150	HOXA9_DN.V1_UP	0.817477	0.919661	1.03791
151	SINGH_KRAS_DEPENDENCY_SIGNATURE_	0.44519	0.678556	1.21979
152	STK33_DN	0.915962	0.956446	0.995598
153	STK33_NOMO_DN	0.493001	0.700581	0.963722
154	STK33_NOMO_UP	0.73754	0.878841	0.952683
155	STK33_SKM_DN	0.537743	0.747305	0.961593
156	STK33_SKM_UP	0.351007	0.603094	0.863703
157	STK33_UP	0.842295	0.936434	0.967796
158	KRAS.AMP.LUNG_UP.V1_DN	0.607379	0.80276	0.956955
159	KRAS.AMP.LUNG_UP.V1_UP	0.60222	0.80276	0.960124
160	KRAS.DF.V1_DN	0.203844	0.428072	0.922796
161	KRAS.DF.V1_UP	0.0299803	0.171706	0.804652
162	TBK1.DF_DN	0.136564	0.344703	1.08969
163	TBK1.DF_UP	0.893162	0.956446	0.987487
164	TBK1.DN.48HRS_DN	0.0538076	0.242134	1.16447
165	TBK1.DN.48HRS_UP	0.761887	0.882195	0.979213
166	NFE2L2.V2	0.122013	0.329436	0.929921
167	CORDENONSI_YAP_CONSERVED_SIGNATURE	0.00079479	0.112395	0.683944
168	JAK2_DN.V1_DN	0.39803	0.637522	0.945205
169	JAK2_DN.V1_UP	0.897424	0.956446	1.01036
170	KRAS.300_UP.V1_DN	0.0802944	0.26071	0.843157
171	KRAS.300_UP.V1_UP	0.47853	0.695709	0.915128
172	KRAS.50_UP.V1_DN	0.161258	0.371679	0.817887
173	KRAS.50_UP.V1_UP	0.711187	0.861631	0.922149
174	KRAS.600_UP.V1_DN	0.0220657	0.152411	0.811364
175	KRAS.600_UP.V1_UP	0.15902	0.371046	0.858787
176	KRAS.600.LUNG.BREAST_UP.V1_DN	0.0814964	0.26071	0.881137
177	KRAS.600.LUNG.BREAST_UP.V1_UP	0.203617	0.428072	0.880294
178	KRAS.BREAST_UP.V1_DN	0.568775	0.778975	1.05944
179	KRAS.BREAST_UP.V1_UP	0.139569	0.344703	0.827658
180	KRAS.KIDNEY_UP.V1_DN	0.0133058	0.12574	0.792096
181	KRAS.KIDNEY_UP.V1_UP	0.596352	0.80276	0.713816
182	KRAS.LUNG_UP.V1_DN	0.0123701	0.12305	0.757334
183	KRAS.LUNG_UP.V1_UP	0.992271	0.994538	0.99905
184	KRAS.LUNG.BREAST_UP.V1_DN	0.0392496	0.206061	0.839813
185	KRAS.LUNG.BREAST_UP.V1_UP	0.0730021	0.254438	0.810324
186	KRAS.PROSTATE_UP.V1_DN	0.295959	0.54307	0.896508
187	KRAS.PROSTATE_UP.V1_UP	0.451938	0.68333	0.915964
188	LEF1_UP.V1_DN	0.805889	0.912053	1.03033
189	LEF1_UP.V1_UP	0.142741	0.345873	0.715617

## Sheet: Description
Dataset EV15: C6 pathway t-test results for at risk METABRIC tumors with >5 year OS vs. <5 year OS
